# Supplementary material for: PNAC: a protein nucleolar association classifier
Source: BMC Genomics. 2011 Jan 27;12:74. doi: 10.1186/1471-2164-12-74 (PMC3038921; doi:10.1186/1471-2164-12-74)
Supplement: Additional file 2 — Nucleolar association classification for all human proteins. The PNAC prediction of nucleolar association is given for all human proteins from IPI release 3.40. [file 1471-2164-12-74-S2.TXT]

The following is a list of predictions of nucleolar association of proteins in human.
Proteins are either predicted to be nucleolar-enriched, nucleolar-nucleoplasmic, nucleolar-cytoplasmic or non-nucleolar.
IPI_accession	Prediction	Reliability_index
IPI00010348	Non-Nucleolar	11.889
IPI00010349	Non-Nucleolar	2053.07
IPI00010353	Non-Nucleolar	617.713
IPI00220877	Non-Nucleolar	1664.2
IPI00414693	Non-Nucleolar	190.954
IPI00010368	Non-Nucleolar	12.0549
IPI00297590	Non-Nucleolar	191.332
IPI00215650	Non-Nucleolar	8.60943
IPI00020230	Non-Nucleolar	281694
IPI00644431	Nucleolar-Enriched	1.85641
IPI00010414	Non-Nucleolar	62.1048
IPI00010415	Nucleolar-Nucleoplasmic	3.20267
IPI00395469	Non-Nucleolar	3.91569
IPI00219451	Nucleolar-Nucleoplasmic	1.35341
IPI00219452	Non-Nucleolar	2.40259
IPI00010416	Non-Nucleolar	257965
IPI00010418	Nucleolar-Enriched	1.25343
IPI00218638	Non-Nucleolar	8.3412
IPI00010438	Non-Nucleolar	1.28672
IPI00216231	Nucleolar-Nucleoplasmic	1.82468
IPI00010440	Non-Nucleolar	42.8509
IPI00332969	Nucleolar-Nucleoplasmic	1.09402
IPI00216797	Non-Nucleolar	1.65847
IPI00010442	Non-Nucleolar	508721
IPI00010460	Nucleolar-Enriched	2.41549
IPI00010462	Non-Nucleolar	22840.6
IPI00010476	Non-Nucleolar	133221
IPI00010477	Non-Nucleolar	4.41929
IPI00293267	Non-Nucleolar	2.78099
IPI00297626	Non-Nucleolar	2.62584
IPI00294713	Non-Nucleolar	1384.99
IPI00306378	Non-Nucleolar	33420.3
IPI00103040	Non-Nucleolar	1002.74
IPI00010490	Non-Nucleolar	688.957
IPI00220492	Non-Nucleolar	45.5356
IPI00010491	Non-Nucleolar	294.323
IPI00010492	Non-Nucleolar	122223
IPI00021129	Non-Nucleolar	2.9343
IPI00397887	Nucleolar-Nucleoplasmic	2.14307
IPI00008179	Non-Nucleolar	40.2693
IPI00328142	Non-Nucleolar	26.0455
IPI00008673	Non-Nucleolar	147092
IPI00010841	Non-Nucleolar	13.9672
IPI00010844	Non-Nucleolar	3.87851
IPI00215644	Non-Nucleolar	3.87851
IPI00010845	Non-Nucleolar	827.038
IPI00297981	Non-Nucleolar	4778.45
IPI00021975	Non-Nucleolar	320.437
IPI00413310	Non-Nucleolar	5612.61
IPI00219109	Non-Nucleolar	4410.4
IPI00185374	Non-Nucleolar	7.51967
IPI00010860	Nucleolar-Nucleoplasmic	1.1858
IPI00216220	Non-Nucleolar	2.47482
IPI00298022	Non-Nucleolar	322.409
IPI00010862	Non-Nucleolar	16660.3
IPI00299724	Non-Nucleolar	98.5264
IPI00515053	Non-Nucleolar	1059.61
IPI00010869	Non-Nucleolar	122223
IPI00010870	Non-Nucleolar	111134
IPI00328838	Nucleolar-Enriched	1.19373
IPI00182106	Nucleolar-Enriched	1.33064
IPI00651636	Non-Nucleolar	2.90531
IPI00218135	Non-Nucleolar	4.05848
IPI00010873	Non-Nucleolar	9048.06
IPI00220739	Non-Nucleolar	57351.2
IPI00298058	Nucleolar-Enriched	3.21519
IPI00655641	Nucleolar-Cytoplasmic	1.52159
IPI00413755	Non-Nucleolar	2.98527
IPI00010881	Non-Nucleolar	2256.76
IPI00010882	Non-Nucleolar	52.1916
IPI00010890	Non-Nucleolar	1.46722
IPI00010893	Non-Nucleolar	257965
IPI00010894	Nucleolar-Enriched	2.39848
IPI00010895	Non-Nucleolar	17.8406
IPI00010896	Non-Nucleolar	2.20292
IPI00011258	Non-Nucleolar	14.6492
IPI00332347	Non-Nucleolar	44.2811
IPI00013010	Nucleolar-Nucleoplasmic	18.918
IPI00448121	Non-Nucleolar	1.87062
IPI00218640	Non-Nucleolar	86.1379
IPI00011279	Non-Nucleolar	40050.1
IPI00412162	Non-Nucleolar	2.59551
IPI00217732	Non-Nucleolar	1.08301
IPI00413132	Non-Nucleolar	1.88652
IPI00217734	Non-Nucleolar	1.60115
IPI00217735	Non-Nucleolar	2.43904
IPI00217736	Non-Nucleolar	269.345
IPI00298410	Non-Nucleolar	3.3748
IPI00298423	Non-Nucleolar	100.712
IPI00011289	Non-Nucleolar	7683.96
IPI00011290	Non-Nucleolar	5.49466
IPI00220643	Non-Nucleolar	2.41671
IPI00473118	Non-Nucleolar	10600.1
IPI00168520	Non-Nucleolar	1384.99
IPI00554542	Non-Nucleolar	239.017
IPI00607598	Non-Nucleolar	4.84084
IPI00298441	Non-Nucleolar	7118.18
IPI00011295	Non-Nucleolar	2.49557
IPI00004964	Non-Nucleolar	21963.2
IPI00220770	Non-Nucleolar	4.95072
IPI00006205	Non-Nucleolar	760.918
IPI00011676	Non-Nucleolar	2511.52
IPI00451132	Non-Nucleolar	496.586
IPI00011681	Non-Nucleolar	1.86768
IPI00220563	Non-Nucleolar	1.15559
IPI00011689	Non-Nucleolar	53.1335
IPI00004582	Non-Nucleolar	6.06544
IPI00146935	Non-Nucleolar	5.66302
IPI00555883	Non-Nucleolar	6.41789
IPI00235412	Non-Nucleolar	6.41789
IPI00473085	Non-Nucleolar	6.41789
IPI00037283	Non-Nucleolar	7.0927
IPI00011726	Nucleolar-Nucleoplasmic	1.60444
IPI00221327	Non-Nucleolar	1.03707
IPI00002580	Non-Nucleolar	70.3687
IPI00410344	Non-Nucleolar	22.3142
IPI00011727	Non-Nucleolar	17755.7
IPI00011732	Non-Nucleolar	1191.86
IPI00413534	Non-Nucleolar	107.309
IPI00334522	Non-Nucleolar	8.21874
IPI00007053	Non-Nucleolar	4778.45
IPI00337624	Non-Nucleolar	3.71133
IPI00007055	Non-Nucleolar	27.7969
IPI00007048	Non-Nucleolar	67.1938
IPI00007085	Non-Nucleolar	6.5116
IPI00011735	Non-Nucleolar	2715.68
IPI00011736	Non-Nucleolar	1364.57
IPI00298793	Non-Nucleolar	1138.93
IPI00005760	Non-Nucleolar	22.596
IPI00374563	Non-Nucleolar	44.9911
IPI00472165	Non-Nucleolar	53.8877
IPI00011756	Non-Nucleolar	68.1992
IPI00011757	Non-Nucleolar	2.94228
IPI00012977	Non-Nucleolar	114.103
IPI00220484	Nucleolar-Cytoplasmic	34.186
IPI00383474	Non-Nucleolar	19.6014
IPI00375709	Non-Nucleolar	86.4859
IPI00011769	Non-Nucleolar	1.31426
IPI00217284	Non-Nucleolar	55.6573
IPI00217285	Non-Nucleolar	1.75467
IPI00011770	Non-Nucleolar	565.399
IPI00024821	Non-Nucleolar	12.3892
IPI00186966	Non-Nucleolar	7.85745
IPI00220586	Nucleolar-Enriched	6.21964
IPI00220587	Nucleolar-Cytoplasmic	1.10805
IPI00220996	Non-Nucleolar	3.71133
IPI00220997	Nucleolar-Enriched	1.66474
IPI00329733	Non-Nucleolar	1.43756
IPI00395680	Non-Nucleolar	1.29723
IPI00220998	Non-Nucleolar	1.43756
IPI00220999	Non-Nucleolar	1.43756
IPI00221000	Nucleolar-Cytoplasmic	1.10805
IPI00221001	Non-Nucleolar	3.04169
IPI00299033	Nucleolar-Cytoplasmic	4.36412
IPI00012093	Non-Nucleolar	132.242
IPI00160290	Non-Nucleolar	43.4478
IPI00012107	Non-Nucleolar	233124
IPI00418142	Non-Nucleolar	4.26764
IPI00651671	Non-Nucleolar	4.43574
IPI00012113	Non-Nucleolar	172921
IPI00005609	Non-Nucleolar	7.40971
IPI00555895	Non-Nucleolar	6.44356
IPI00012703	Non-Nucleolar	110.245
IPI00555652	Non-Nucleolar	9.21418
IPI00003768	Nucleolar-Enriched	4.8285
IPI00554461	Nucleolar-Enriched	3.15327
IPI00413521	Non-Nucleolar	4322.39
IPI00012136	Nucleolar-Cytoplasmic	1.48136
IPI00217497	Non-Nucleolar	3.2085
IPI00217499	Non-Nucleolar	3.75437
IPI00397553	Non-Nucleolar	6.38298
IPI00397554	Nucleolar-Cytoplasmic	2.63621
IPI00299076	Non-Nucleolar	2576.36
IPI00299086	Non-Nucleolar	19.0137
IPI00012149	Nucleolar-Enriched	173.923
IPI00411937	Nucleolar-Enriched	2.91397
IPI00012162	Non-Nucleolar	6.73589
IPI00215637	Nucleolar-Cytoplasmic	3.01961
IPI00012166	Non-Nucleolar	249294
IPI00414896	Non-Nucleolar	35.9447
IPI00152444	Non-Nucleolar	618.81
IPI00012174	Non-Nucleolar	6591.99
IPI00012180	Non-Nucleolar	529599
IPI00012181	Non-Nucleolar	238145
IPI00299116	Non-Nucleolar	9121.98
IPI00012555	Non-Nucleolar	1171.92
IPI00299219	Non-Nucleolar	166.256
IPI00012573	Non-Nucleolar	401.138
IPI00012574	Non-Nucleolar	162240
IPI00012575	Non-Nucleolar	1029.55
IPI00299224	Non-Nucleolar	4313.47
IPI00012577	Non-Nucleolar	213.091
IPI00012578	Non-Nucleolar	3.26301
IPI00012586	Non-Nucleolar	98565.7
IPI00006193	Non-Nucleolar	38.6468
IPI00007365	Non-Nucleolar	2125.54
IPI00012970	Non-Nucleolar	26.7868
IPI00012971	Non-Nucleolar	144710
IPI00012972	Non-Nucleolar	218.866
IPI00292056	Non-Nucleolar	121.407
IPI00012990	Non-Nucleolar	523.205
IPI00299456	Non-Nucleolar	253.986
IPI00013002	Non-Nucleolar	27.3515
IPI00013003	Non-Nucleolar	28.1101
IPI00157056	Non-Nucleolar	28.1101
IPI00013004	Non-Nucleolar	693.49
IPI00216320	Non-Nucleolar	693.49
IPI00418202	Non-Nucleolar	693.49
IPI00299468	Non-Nucleolar	54245.2
IPI00021941	Non-Nucleolar	9.19574
IPI00216228	Nucleolar-Cytoplasmic	1.37092
IPI00216229	Non-Nucleolar	2.47482
IPI00155706	Non-Nucleolar	167.234
IPI00021944	Non-Nucleolar	486431
IPI00297037	Non-Nucleolar	12448.5
IPI00409585	Non-Nucleolar	526.24
IPI00021453	Non-Nucleolar	117203
IPI00643722	Non-Nucleolar	3.63315
IPI00642705	Non-Nucleolar	1.08294
IPI00021143	Non-Nucleolar	6.34646
IPI00033944	Non-Nucleolar	165.671
IPI00477848	Non-Nucleolar	51.1014
IPI00217570	Non-Nucleolar	51.1014
IPI00217571	Non-Nucleolar	51.1014
IPI00217572	Non-Nucleolar	2.32928
IPI00003044	Non-Nucleolar	19.7017
IPI00217573	Non-Nucleolar	103.833
IPI00217574	Nucleolar-Cytoplasmic	2.37757
IPI00022333	Non-Nucleolar	96004.8
IPI00022340	Non-Nucleolar	5.26241
IPI00022359	Non-Nucleolar	430183
IPI00297325	Non-Nucleolar	649.394
IPI00337350	Non-Nucleolar	5956.49
IPI00215874	Non-Nucleolar	526.24
IPI00470888	Non-Nucleolar	526.24
IPI00022367	Non-Nucleolar	8.19113
IPI00514985	Non-Nucleolar	8.19113
IPI00022370	Non-Nucleolar	1913.53
IPI00022386	Nucleolar-Enriched	7.21695
IPI00022388	Non-Nucleolar	60.8964
IPI00297349	Non-Nucleolar	180.398
IPI00297351	Non-Nucleolar	124.001
IPI00022421	Non-Nucleolar	14.5001
IPI00022430	Non-Nucleolar	6185.18
IPI00022433	Non-Nucleolar	2355.05
IPI00549274	Non-Nucleolar	6.06204
IPI00418896	Non-Nucleolar	58.2735
IPI00607892	Non-Nucleolar	115.744
IPI00022715	Non-Nucleolar	890.464
IPI00022442	Non-Nucleolar	1991.07
IPI00013026	Non-Nucleolar	6325.17
IPI00022461	Non-Nucleolar	24.5739
IPI00220137	Non-Nucleolar	2.6289
IPI00220138	Non-Nucleolar	7.79812
IPI00022465	Non-Nucleolar	98.4817
IPI00607850	Non-Nucleolar	2.25296
IPI00465132	Non-Nucleolar	7.75766
IPI00022490	Non-Nucleolar	30272.7
IPI00005119	Non-Nucleolar	6.88284
IPI00217250	Non-Nucleolar	66.5666
IPI00022520	Non-Nucleolar	3.63773
IPI00220485	Non-Nucleolar	3.29367
IPI00159927	Non-Nucleolar	13.907
IPI00297427	Nucleolar-Cytoplasmic	5.77936
IPI00022529	Non-Nucleolar	44.1487
IPI00023004	Non-Nucleolar	1.31434
IPI00005839	Non-Nucleolar	562.452
IPI00218478	Non-Nucleolar	13.6802
IPI00219803	Non-Nucleolar	4.34627
IPI00023013	Non-Nucleolar	263.669
IPI00023016	Non-Nucleolar	30272.7
IPI00023032	Non-Nucleolar	1.47022
IPI00009533	Non-Nucleolar	64.1742
IPI00719680	Nucleolar-Enriched	1.38011
IPI00021389	Non-Nucleolar	230.741
IPI00023056	Non-Nucleolar	613.549
IPI00023057	Non-Nucleolar	1428.7
IPI00023058	Non-Nucleolar	873.32
IPI00003867	Non-Nucleolar	67.5813
IPI00020999	Non-Nucleolar	37066.5
IPI00329495	Non-Nucleolar	557.278
IPI00551038	Non-Nucleolar	1.39067
IPI00023103	Non-Nucleolar	11.3763
IPI00023109	Nucleolar-Nucleoplasmic	3.13913
IPI00023110	Non-Nucleolar	497055
IPI00023135	Non-Nucleolar	683.875
IPI00216965	Non-Nucleolar	2.68646
IPI00413293	Non-Nucleolar	419.007
IPI00023137	Non-Nucleolar	523.385
IPI00023149	Non-Nucleolar	27662.3
IPI00220261	Non-Nucleolar	580.784
IPI00414290	Non-Nucleolar	3.48431
IPI00220263	Non-Nucleolar	618.81
IPI00000459	Non-Nucleolar	14028.9
IPI00000460	Non-Nucleolar	1040.54
IPI00013897	Non-Nucleolar	5.28534
IPI00023165	Non-Nucleolar	6502.98
IPI00023185	Non-Nucleolar	79.5739
IPI00023188	Non-Nucleolar	2092.8
IPI00023189	Non-Nucleolar	25.4598
IPI00297858	Non-Nucleolar	189107
IPI00297859	Nucleolar-Enriched	4.42979
IPI00377244	Non-Nucleolar	4.0797
IPI00377245	Non-Nucleolar	3.68684
IPI00023617	Non-Nucleolar	46.2026
IPI00006265	Non-Nucleolar	3.0501
IPI00219566	Non-Nucleolar	2.13186
IPI00034003	Nucleolar-Enriched	1.40669
IPI00219905	Non-Nucleolar	4.43574
IPI00219906	Non-Nucleolar	4.43574
IPI00219907	Nucleolar-Nucleoplasmic	1.0141
IPI00219908	Nucleolar-Nucleoplasmic	1.40496
IPI00023623	Non-Nucleolar	59439.4
IPI00023630	Non-Nucleolar	13.8642
IPI00217460	Non-Nucleolar	3.11003
IPI00217461	Non-Nucleolar	3.11003
IPI00217462	Non-Nucleolar	3.11003
IPI00217463	Non-Nucleolar	3.11003
IPI00375875	Non-Nucleolar	31.1188
IPI00298199	Non-Nucleolar	3.47043
IPI00375164	Non-Nucleolar	2.19892
IPI00023635	Non-Nucleolar	22.7452
IPI00555726	Non-Nucleolar	5.5337
IPI00023636	Non-Nucleolar	36.6261
IPI00302112	Nucleolar-Nucleoplasmic	1.45121
IPI00298202	Non-Nucleolar	25.8645
IPI00645518	Non-Nucleolar	1075.55
IPI00442183	Non-Nucleolar	2138.6
IPI00023640	Non-Nucleolar	1.20263
IPI00441473	Non-Nucleolar	1.45789
IPI00003527	Non-Nucleolar	137.326
IPI00023663	Non-Nucleolar	493.213
IPI00023664	Nucleolar-Nucleoplasmic	203.157
IPI00296379	Non-Nucleolar	1929.71
IPI00296380	Non-Nucleolar	552.175
IPI00375475	Non-Nucleolar	13299.1
IPI00023696	Non-Nucleolar	1.23928
IPI00221237	Non-Nucleolar	4.4977
IPI00221238	Non-Nucleolar	98.8261
IPI00221239	Non-Nucleolar	1.20283
IPI00220992	Non-Nucleolar	25.4598
IPI00021943	Non-Nucleolar	61.5935
IPI00298237	Non-Nucleolar	4117.85
IPI00554617	Non-Nucleolar	95.293
IPI00554538	Non-Nucleolar	790.78
IPI00151607	Non-Nucleolar	44.281
IPI00247871	Nucleolar-Enriched	6.32563
IPI00023727	Non-Nucleolar	298.712
IPI00299594	Non-Nucleolar	204.958
IPI00607733	Non-Nucleolar	1568.66
IPI00409698	Non-Nucleolar	6.09087
IPI00023732	Non-Nucleolar	291.161
IPI00219810	Non-Nucleolar	14.7677
IPI00219811	Non-Nucleolar	8.47271
IPI00514475	Non-Nucleolar	2326.78
IPI00186903	Non-Nucleolar	2361.28
IPI00021377	Non-Nucleolar	9304.66
IPI00023751	Non-Nucleolar	15765
IPI00023755	Non-Nucleolar	339.005
IPI00412110	Non-Nucleolar	490.664
IPI00024163	Non-Nucleolar	10.94
IPI00022579	Non-Nucleolar	4360.87
IPI00024166	Non-Nucleolar	1.13168
IPI00396023	Non-Nucleolar	2.16481
IPI00024171	Non-Nucleolar	298.091
IPI00009063	Non-Nucleolar	1.98638
IPI00016919	Nucleolar-Enriched	1.03236
IPI00024174	Non-Nucleolar	1668.54
IPI00024175	Nucleolar-Cytoplasmic	39.6967
IPI00218372	Nucleolar-Nucleoplasmic	1.59069
IPI00306382	Non-Nucleolar	155.685
IPI00306383	Non-Nucleolar	6054.73
IPI00221149	Non-Nucleolar	19.2116
IPI00221150	Non-Nucleolar	33.7583
IPI00395633	Non-Nucleolar	28.5109
IPI00018362	Non-Nucleolar	1027.79
IPI00385403	Non-Nucleolar	22.065
IPI00418382	Non-Nucleolar	1190.12
IPI00024206	Non-Nucleolar	13610.9
IPI00024208	Non-Nucleolar	5990.47
IPI00152263	Non-Nucleolar	13685.4
IPI00024235	Non-Nucleolar	1.77128
IPI00298612	Non-Nucleolar	90.1725
IPI00024254	Non-Nucleolar	24.6262
IPI00024266	Non-Nucleolar	248311
IPI00024281	Non-Nucleolar	1.09482
IPI00164779	Non-Nucleolar	9.80472
IPI00550676	Non-Nucleolar	2.31093
IPI00385589	Non-Nucleolar	11.1999
IPI00024287	Non-Nucleolar	168317
IPI00024290	Non-Nucleolar	196.928
IPI00024692	Non-Nucleolar	13.5159
IPI00220170	Non-Nucleolar	2.50054
IPI00298876	Non-Nucleolar	3265.47
IPI00024705	Non-Nucleolar	63.125
IPI00005824	Non-Nucleolar	246.78
IPI00024709	Non-Nucleolar	81.2568
IPI00024710	Non-Nucleolar	24.461
IPI00024714	Non-Nucleolar	11.2687
IPI00219104	Non-Nucleolar	140.581
IPI00219105	Non-Nucleolar	73.2662
IPI00219106	Non-Nucleolar	2.1452
IPI00007309	Non-Nucleolar	7913.02
IPI00018293	Non-Nucleolar	544.1
IPI00024719	Nucleolar-Enriched	2.78963
IPI00384964	Non-Nucleolar	5479.4
IPI00411498	Non-Nucleolar	254.915
IPI00011558	Non-Nucleolar	8941.78
IPI00013125	Non-Nucleolar	3725.32
IPI00032121	Non-Nucleolar	178.264
IPI00383788	Non-Nucleolar	6653.42
IPI00329563	Non-Nucleolar	2.43623
IPI00024727	Non-Nucleolar	306.587
IPI00216566	Non-Nucleolar	51.3666
IPI00216567	Non-Nucleolar	65.8887
IPI00232406	Non-Nucleolar	1.96345
IPI00180672	Non-Nucleolar	6.41789
IPI00413557	Non-Nucleolar	3.99115
IPI00472985	Non-Nucleolar	16.9356
IPI00024741	Non-Nucleolar	7072.56
IPI00024742	Non-Nucleolar	279.053
IPI00024757	Non-Nucleolar	246.513
IPI00298933	Non-Nucleolar	14042.3
IPI00024770	Non-Nucleolar	21262.2
IPI00006176	Non-Nucleolar	61.9771
IPI00298940	Non-Nucleolar	14.2401
IPI00024775	Non-Nucleolar	45.5304
IPI00024776	Nucleolar-Cytoplasmic	1.001
IPI00298946	Non-Nucleolar	8.45449
IPI00183002	Nucleolar-Cytoplasmic	1.05084
IPI00397728	Nucleolar-Nucleoplasmic	1.27196
IPI00413191	Nucleolar-Nucleoplasmic	1.27196
IPI00397730	Nucleolar-Nucleoplasmic	1.27196
IPI00024787	Non-Nucleolar	31777.8
IPI00298949	Non-Nucleolar	66.769
IPI00298951	Non-Nucleolar	40.2748
IPI00298961	Non-Nucleolar	1.18043
IPI00024802	Non-Nucleolar	5.09614
IPI00024804	Non-Nucleolar	382.889
IPI00396118	Non-Nucleolar	17481.6
IPI00465236	Non-Nucleolar	1.66539
IPI00304025	Non-Nucleolar	67.8475
IPI00018824	Non-Nucleolar	20.7205
IPI00298984	Non-Nucleolar	477.605
IPI00413517	Non-Nucleolar	1757.96
IPI00414886	Non-Nucleolar	4.79486
IPI00419950	Non-Nucleolar	41.7167
IPI00004419	Non-Nucleolar	5.77481
IPI00155647	Non-Nucleolar	4.06333
IPI00012645	Non-Nucleolar	38.8525
IPI00218207	Nucleolar-Enriched	1.28929
IPI00641384	Non-Nucleolar	1.35811
IPI00219314	Non-Nucleolar	3.15456
IPI00166487	Non-Nucleolar	3.15456
IPI00006561	Non-Nucleolar	1.95334
IPI00472646	Non-Nucleolar	1.95334
IPI00183206	Non-Nucleolar	82.6904
IPI00399314	Non-Nucleolar	8.30974
IPI00399315	Non-Nucleolar	3.89283
IPI00307649	Nucleolar-Nucleoplasmic	2.73391
IPI00415054	Non-Nucleolar	29.6211
IPI00004494	Non-Nucleolar	3670.18
IPI00179016	Non-Nucleolar	2.99785
IPI00004500	Non-Nucleolar	2.65409
IPI00004516	Non-Nucleolar	51.9867
IPI00300621	Non-Nucleolar	8595.83
IPI00477078	Non-Nucleolar	28.0296
IPI00515001	Non-Nucleolar	28.0296
IPI00006589	Non-Nucleolar	109.233
IPI00299301	Non-Nucleolar	12.1155
IPI00299302	Non-Nucleolar	72.0738
IPI00006671	Non-Nucleolar	105.355
IPI00004527	Non-Nucleolar	5.14149
IPI00004533	Nucleolar-Enriched	1.47684
IPI00004534	Non-Nucleolar	6.06754
IPI00307729	Non-Nucleolar	4914.93
IPI00004560	Non-Nucleolar	1.05015
IPI00217247	Non-Nucleolar	8.88243
IPI00472852	Non-Nucleolar	3.87851
IPI00217249	Non-Nucleolar	2.06477
IPI00006054	Non-Nucleolar	5972.29
IPI00472614	Non-Nucleolar	14.1276
IPI00456707	Non-Nucleolar	1.57161
IPI00477505	Non-Nucleolar	500.029
IPI00514769	Non-Nucleolar	10.2996
IPI00157442	Non-Nucleolar	1338.15
IPI00004584	Nucleolar-Enriched	11.9024
IPI00005079	Non-Nucleolar	1280.85
IPI00005104	Non-Nucleolar	86.5747
IPI00004436	Nucleolar-Nucleoplasmic	54.5522
IPI00446986	Nucleolar-Enriched	1.14104
IPI00005107	Non-Nucleolar	7609.25
IPI00005110	Non-Nucleolar	5.44842
IPI00298944	Non-Nucleolar	46.0843
IPI00219356	Non-Nucleolar	65.902
IPI00221372	Non-Nucleolar	472283
IPI00005128	Non-Nucleolar	651.326
IPI00181100	Non-Nucleolar	22.4343
IPI00067352	Non-Nucleolar	20.3103
IPI00218850	Non-Nucleolar	58681.8
IPI00005140	Non-Nucleolar	345736
IPI00413214	Nucleolar-Cytoplasmic	3.76928
IPI00005160	Non-Nucleolar	28.1941
IPI00005161	Non-Nucleolar	17.4005
IPI00005162	Non-Nucleolar	2.5699
IPI00005170	Non-Nucleolar	270.929
IPI00740027	Non-Nucleolar	14304.1
IPI00026277	Non-Nucleolar	5.91225
IPI00005179	Nucleolar-Nucleoplasmic	1.56946
IPI00217386	Nucleolar-Nucleoplasmic	46.1321
IPI00005181	Non-Nucleolar	23.1407
IPI00005184	Non-Nucleolar	6.12332
IPI00184317	Non-Nucleolar	12.925
IPI00220323	Non-Nucleolar	190.98
IPI00413630	Non-Nucleolar	376.833
IPI00218243	Non-Nucleolar	2038.01
IPI00218244	Non-Nucleolar	240.949
IPI00455979	Non-Nucleolar	44.6075
IPI00005202	Non-Nucleolar	1526.15
IPI00005203	Non-Nucleolar	96.6189
IPI00005210	Non-Nucleolar	1.41384
IPI00454757	Non-Nucleolar	7.40971
IPI00289639	Non-Nucleolar	1.72827
IPI00215851	Non-Nucleolar	1.95334
IPI00005223	Non-Nucleolar	5.23523
IPI00216093	Non-Nucleolar	4.74378
IPI00004480	Non-Nucleolar	163077
IPI00007405	Non-Nucleolar	19.2746
IPI00289476	Non-Nucleolar	35.4872
IPI00005656	Non-Nucleolar	287.729
IPI00005657	Nucleolar-Enriched	2.43804
IPI00023126	Nucleolar-Enriched	4.42872
IPI00005659	Non-Nucleolar	389.061
IPI00005660	Non-Nucleolar	268899
IPI00005674	Non-Nucleolar	132.796
IPI00005675	Nucleolar-Enriched	8.48162
IPI00005677	Non-Nucleolar	10.2456
IPI00645486	Non-Nucleolar	306.561
IPI00515018	Non-Nucleolar	526.24
IPI00005688	Non-Nucleolar	52.4361
IPI00005690	Non-Nucleolar	109979
IPI00289491	Non-Nucleolar	13.6115
IPI00005692	Non-Nucleolar	2.52466
IPI00005695	Non-Nucleolar	3465.68
IPI00289501	Non-Nucleolar	103.764
IPI00472452	Non-Nucleolar	6964.23
IPI00221328	Non-Nucleolar	68.4764
IPI00020226	Non-Nucleolar	91.595
IPI00005727	Non-Nucleolar	219.841
IPI00028739	Non-Nucleolar	16.3203
IPI00218974	Non-Nucleolar	133.086
IPI00005737	Non-Nucleolar	542.948
IPI00005739	Non-Nucleolar	35157.8
IPI00005741	Non-Nucleolar	4.54149
IPI00005743	Nucleolar-Enriched	1.60334
IPI00332082	Non-Nucleolar	2.72683
IPI00005744	Non-Nucleolar	1.29723
IPI00411417	Non-Nucleolar	29.1948
IPI00005745	Non-Nucleolar	4379.79
IPI00005751	Non-Nucleolar	495.354
IPI00005755	Non-Nucleolar	719.121
IPI00005769	Non-Nucleolar	4.64856
IPI00005780	Nucleolar-Nucleoplasmic	1.5045
IPI00219856	Non-Nucleolar	2.72341
IPI00607723	Non-Nucleolar	1.40298
IPI00005781	Non-Nucleolar	5.86161
IPI00220009	Non-Nucleolar	221.955
IPI00220010	Non-Nucleolar	9.52683
IPI00470667	Non-Nucleolar	5.86161
IPI00005782	Nucleolar-Nucleoplasmic	28.4324
IPI00006089	Non-Nucleolar	193179
IPI00293157	Non-Nucleolar	117.11
IPI00006092	Non-Nucleolar	2.26249
IPI00006105	Non-Nucleolar	12.501
IPI00220523	Non-Nucleolar	99.4578
IPI00395987	Non-Nucleolar	11.7586
IPI00386489	Non-Nucleolar	11.0798
IPI00386490	Non-Nucleolar	11.0798
IPI00007947	Nucleolar-Enriched	4.16635
IPI00006122	Non-Nucleolar	481.183
IPI00218139	Non-Nucleolar	86.4767
IPI00515009	Non-Nucleolar	481.183
IPI00101374	Non-Nucleolar	127.581
IPI00022020	Non-Nucleolar	31.8282
IPI00014592	Non-Nucleolar	744.981
IPI00217058	Non-Nucleolar	965.804
IPI00029324	Non-Nucleolar	64.5111
IPI00219026	Nucleolar-Nucleoplasmic	8.3571
IPI00217477	Nucleolar-Enriched	12.7112
IPI00006160	Non-Nucleolar	67.7587
IPI00607588	Non-Nucleolar	5.58924
IPI00215708	Non-Nucleolar	6.5116
IPI00215709	Non-Nucleolar	5.58924
IPI00215710	Non-Nucleolar	7.19081
IPI00215711	Non-Nucleolar	5.58924
IPI00215712	Non-Nucleolar	3.90861
IPI00607886	Non-Nucleolar	3.90861
IPI00607833	Non-Nucleolar	5.52969
IPI00006163	Non-Nucleolar	1019.56
IPI00006166	Non-Nucleolar	503106
IPI00006167	Non-Nucleolar	72.5196
IPI00006170	Non-Nucleolar	187.794
IPI00219337	Non-Nucleolar	13.6802
IPI00006180	Non-Nucleolar	2.2392
IPI00006181	Nucleolar-Enriched	4.09742
IPI00006183	Non-Nucleolar	124521
IPI00006184	Non-Nucleolar	6537.53
IPI00006187	Nucleolar-Nucleoplasmic	5.79483
IPI00217965	Non-Nucleolar	32.4292
IPI00006197	Non-Nucleolar	1.15089
IPI00183080	Nucleolar-Nucleoplasmic	1.45168
IPI00185801	Nucleolar-Enriched	1.25659
IPI00396258	Non-Nucleolar	11.1304
IPI00021935	Non-Nucleolar	215027
IPI00006210	Nucleolar-Nucleoplasmic	72.0379
IPI00218095	Non-Nucleolar	2.35078
IPI00006212	Non-Nucleolar	30737.9
IPI00376427	Non-Nucleolar	23431
IPI00007401	Non-Nucleolar	255.318
IPI00006217	Non-Nucleolar	1357.3
IPI00006620	Non-Nucleolar	13817.1
IPI00288960	Non-Nucleolar	6.13155
IPI00215632	Non-Nucleolar	2.25534
IPI00383604	Non-Nucleolar	96.3328
IPI00382947	Non-Nucleolar	27.7969
IPI00454591	Non-Nucleolar	6.13155
IPI00454592	Non-Nucleolar	6.13155
IPI00006666	Non-Nucleolar	1882.58
IPI00006667	Non-Nucleolar	47.0534
IPI00006672	Non-Nucleolar	4266.68
IPI00006674	Non-Nucleolar	48682.9
IPI00251066	Non-Nucleolar	6894.59
IPI00219843	Non-Nucleolar	256.423
IPI00219844	Non-Nucleolar	116.582
IPI00006675	Non-Nucleolar	8362.35
IPI00328529	Non-Nucleolar	42201.4
IPI00292032	Non-Nucleolar	17267.3
IPI00292033	Non-Nucleolar	154.76
IPI00645816	Nucleolar-Enriched	1.65572
IPI00012788	Nucleolar-Enriched	12.5785
IPI00006704	Non-Nucleolar	91.1356
IPI00019007	Non-Nucleolar	137418
IPI00289914	Non-Nucleolar	2417.1
IPI00003128	Non-Nucleolar	14661.9
IPI00182373	Non-Nucleolar	624.391
IPI00289924	Non-Nucleolar	2429.93
IPI00006717	Non-Nucleolar	180424
IPI00006726	Non-Nucleolar	5.76143
IPI00289940	Non-Nucleolar	6.33106
IPI00006737	Nucleolar-Enriched	1.03241
IPI00289943	Non-Nucleolar	214721
IPI00006742	Non-Nucleolar	440.089
IPI00292838	Non-Nucleolar	6.13155
IPI00218983	Non-Nucleolar	2.77277
IPI00218984	Non-Nucleolar	6.13155
IPI00218985	Non-Nucleolar	6.13155
IPI00218986	Non-Nucleolar	6.13155
IPI00289948	Non-Nucleolar	347.035
IPI00006760	Non-Nucleolar	29.1822
IPI00290111	Non-Nucleolar	58514.9
IPI00187080	Non-Nucleolar	4.79653
IPI00010654	Nucleolar-Nucleoplasmic	2.03179
IPI00477209	Non-Nucleolar	1.61793
IPI00550234	Non-Nucleolar	11.513
IPI00007283	Nucleolar-Enriched	1.13369
IPI00007284	Non-Nucleolar	159.454
IPI00007287	Non-Nucleolar	40.3934
IPI00219239	Non-Nucleolar	9.00245
IPI00394836	Non-Nucleolar	7.7824
IPI00219241	Non-Nucleolar	9.00245
IPI00219242	Nucleolar-Enriched	1.84936
IPI00219243	Non-Nucleolar	7.7824
IPI00216956	Nucleolar-Cytoplasmic	1.13584
IPI00216957	Non-Nucleolar	8.54663
IPI00216958	Non-Nucleolar	20.9255
IPI00216959	Non-Nucleolar	7.7824
IPI00216960	Non-Nucleolar	6.76765
IPI00414806	Nucleolar-Nucleoplasmic	2.13553
IPI00216962	Non-Nucleolar	7.7824
IPI00216963	Non-Nucleolar	9.00245
IPI00007307	Non-Nucleolar	3.77259
IPI00007308	Non-Nucleolar	72.5987
IPI00293616	Nucleolar-Nucleoplasmic	55.3164
IPI00021491	Non-Nucleolar	151.311
IPI00007311	Nucleolar-Enriched	1.00401
IPI00007312	Non-Nucleolar	299.176
IPI00025730	Non-Nucleolar	254.915
IPI00220178	Non-Nucleolar	437.584
IPI00220179	Non-Nucleolar	7.85338
IPI00220180	Non-Nucleolar	918.037
IPI00303869	Non-Nucleolar	157.724
IPI00477364	Non-Nucleolar	36.6103
IPI00294126	Non-Nucleolar	254.915
IPI00007313	Non-Nucleolar	9.65287
IPI00007314	Non-Nucleolar	424015
IPI00002538	Non-Nucleolar	72.5798
IPI00216647	Nucleolar-Nucleoplasmic	1.17267
IPI00007327	Non-Nucleolar	4347.73
IPI00217384	Non-Nucleolar	553.756
IPI00645962	Non-Nucleolar	890.464
IPI00440484	Non-Nucleolar	81.7544
IPI00007330	Non-Nucleolar	1103.22
IPI00007331	Non-Nucleolar	54729.4
IPI00183077	Non-Nucleolar	275.328
IPI00215747	Non-Nucleolar	11.5371
IPI00007343	Non-Nucleolar	1.81901
IPI00007348	Non-Nucleolar	235.114
IPI00007362	Non-Nucleolar	942.515
IPI00007364	Non-Nucleolar	105811
IPI00007366	Non-Nucleolar	55969.4
IPI00375378	Non-Nucleolar	1.61839
IPI00007367	Non-Nucleolar	88.5558
IPI00032466	Non-Nucleolar	7120.52
IPI00396435	Nucleolar-Enriched	29.9417
IPI00022058	Non-Nucleolar	3.90068
IPI00409613	Nucleolar-Nucleoplasmic	1.45121
IPI00219986	Non-Nucleolar	3.6429
IPI00001633	Non-Nucleolar	47180.3
IPI00011702	Non-Nucleolar	46.1566
IPI00455329	Non-Nucleolar	33420.3
IPI00006644	Non-Nucleolar	104.426
IPI00384195	Non-Nucleolar	5839.53
IPI00304932	Nucleolar-Enriched	7.34728
IPI00435422	Non-Nucleolar	3.67674
IPI00011180	Nucleolar-Cytoplasmic	1.30225
IPI00656048	Nucleolar-Enriched	1.79996
IPI00150269	Nucleolar-Nucleoplasmic	5.54146
IPI00218435	Nucleolar-Nucleoplasmic	1.06068
IPI00026285	Non-Nucleolar	15484.9
IPI00304967	Non-Nucleolar	1979.77
IPI00011200	Non-Nucleolar	127.569
IPI00011217	Non-Nucleolar	408.333
IPI00011219	Non-Nucleolar	204.738
IPI00221121	Non-Nucleolar	477.15
IPI00221122	Non-Nucleolar	4192.36
IPI00221123	Non-Nucleolar	59.4227
IPI00415037	Non-Nucleolar	129.615
IPI00415038	Non-Nucleolar	141901
IPI00011226	Non-Nucleolar	74.8616
IPI00011231	Non-Nucleolar	10.2476
IPI00064665	Non-Nucleolar	49.1651
IPI00011240	Non-Nucleolar	101611
IPI00219128	Non-Nucleolar	1476.24
IPI00011241	Non-Nucleolar	160682
IPI00219362	Non-Nucleolar	2.8952
IPI00172593	Nucleolar-Nucleoplasmic	8.22891
IPI00297780	Non-Nucleolar	9.64268
IPI00647584	Non-Nucleolar	9.69932
IPI00011589	Non-Nucleolar	2.43012
IPI00183878	Non-Nucleolar	16.5666
IPI00011592	Non-Nucleolar	1185.48
IPI00011603	Non-Nucleolar	5.12283
IPI00011608	Non-Nucleolar	2.32928
IPI00011610	Nucleolar-Cytoplasmic	3.00438
IPI00258168	Non-Nucleolar	2.02893
IPI00179299	Non-Nucleolar	21.1127
IPI00258170	Non-Nucleolar	2.02893
IPI00554810	Non-Nucleolar	3.76539
IPI00011619	Non-Nucleolar	5.40563
IPI00305283	Non-Nucleolar	10.778
IPI00007358	Nucleolar-Enriched	1.51504
IPI00180736	Nucleolar-Nucleoplasmic	1.91982
IPI00011631	Non-Nucleolar	1169.68
IPI00376403	Non-Nucleolar	795.477
IPI00011643	Non-Nucleolar	69610.5
IPI00011650	Non-Nucleolar	60498.9
IPI00011652	Non-Nucleolar	64.5272
IPI00219428	Non-Nucleolar	473.338
IPI00006192	Non-Nucleolar	6.32395
IPI00011656	Non-Nucleolar	2344.87
IPI00021417	Nucleolar-Nucleoplasmic	43.6939
IPI00011662	Non-Nucleolar	34853.9
IPI00015213	Non-Nucleolar	2.77897
IPI00218087	Non-Nucleolar	16.6893
IPI00412209	Non-Nucleolar	48.4405
IPI00412210	Non-Nucleolar	260.103
IPI00011665	Non-Nucleolar	10.7491
IPI00022264	Non-Nucleolar	29.4088
IPI00023576	Non-Nucleolar	124167
IPI00011933	Non-Nucleolar	1.63414
IPI00478736	Non-Nucleolar	26.8743
IPI00011938	Non-Nucleolar	34.4033
IPI00220444	Non-Nucleolar	1988.81
IPI00011942	Non-Nucleolar	3.26648
IPI00604690	Non-Nucleolar	19.6583
IPI00011951	Nucleolar-Enriched	1.31957
IPI00647454	Non-Nucleolar	7.19081
IPI00444645	Non-Nucleolar	2.47482
IPI00401923	Non-Nucleolar	33.6681
IPI00011954	Non-Nucleolar	93442.8
IPI00011955	Non-Nucleolar	4.33403
IPI00218426	Non-Nucleolar	29.2828
IPI00465079	Non-Nucleolar	804.297
IPI00295738	Nucleolar-Nucleoplasmic	1.76686
IPI00218566	Non-Nucleolar	2.05724
IPI00218567	Nucleolar-Cytoplasmic	1.37092
IPI00011975	Non-Nucleolar	2.0367
IPI00011978	Non-Nucleolar	795.16
IPI00003588	Non-Nucleolar	7.02202
IPI00011979	Nucleolar-Enriched	1.33281
IPI00001007	Non-Nucleolar	543.173
IPI00021917	Non-Nucleolar	15.5762
IPI00554774	Non-Nucleolar	70.7576
IPI00012049	Non-Nucleolar	759.305
IPI00012050	Non-Nucleolar	72.0562
IPI00012059	Non-Nucleolar	72.7449
IPI00012074	Nucleolar-Enriched	163.164
IPI00005861	Nucleolar-Enriched	1.89329
IPI00377152	Nucleolar-Cytoplasmic	1.33384
IPI00305692	Non-Nucleolar	8.73509
IPI00306825	Non-Nucleolar	71.3528
IPI00221178	Non-Nucleolar	124.9
IPI00005740	Nucleolar-Nucleoplasmic	1.05255
IPI00012386	Non-Nucleolar	350.44
IPI00012438	Nucleolar-Cytoplasmic	2.62774
IPI00219175	Non-Nucleolar	2.35007
IPI00018262	Non-Nucleolar	362.396
IPI00012441	Non-Nucleolar	77.9031
IPI00333134	Non-Nucleolar	1.81488
IPI00386631	Non-Nucleolar	3.31737
IPI00012443	Non-Nucleolar	10.6282
IPI00219570	Nucleolar-Enriched	1.97205
IPI00646377	Nucleolar-Nucleoplasmic	13.6707
IPI00411710	Non-Nucleolar	1.98856
IPI00395723	Non-Nucleolar	8.4459
IPI00411964	Non-Nucleolar	17.8595
IPI00045335	Nucleolar-Cytoplasmic	21.6278
IPI00179452	Nucleolar-Nucleoplasmic	1.02251
IPI00180725	Non-Nucleolar	37.8733
IPI00339253	Non-Nucleolar	30.2894
IPI00332991	Non-Nucleolar	41.2965
IPI00007346	Nucleolar-Enriched	1.40384
IPI00006204	Non-Nucleolar	26.1589
IPI00220143	Non-Nucleolar	212583
IPI00328263	Non-Nucleolar	120311
IPI00156887	Nucleolar-Enriched	1.12439
IPI00001663	Non-Nucleolar	645.808
IPI00220542	Non-Nucleolar	92.7649
IPI00220543	Non-Nucleolar	92.7649
IPI00220544	Non-Nucleolar	178.264
IPI00012531	Non-Nucleolar	19.9094
IPI00001999	Nucleolar-Nucleoplasmic	1.29041
IPI00305978	Non-Nucleolar	94.7592
IPI00012540	Non-Nucleolar	223977
IPI00015973	Non-Nucleolar	255.403
IPI00012545	Non-Nucleolar	2.7591
IPI00297543	Non-Nucleolar	2.7591
IPI00219049	Non-Nucleolar	2.7591
IPI00299037	Non-Nucleolar	53.3463
IPI00218687	Non-Nucleolar	355.313
IPI00218688	Non-Nucleolar	61.3451
IPI00218689	Non-Nucleolar	61.3451
IPI00218690	Non-Nucleolar	61.3451
IPI00219390	Non-Nucleolar	53.3463
IPI00219391	Non-Nucleolar	53.3463
IPI00219393	Non-Nucleolar	302.746
IPI00219394	Non-Nucleolar	62.0057
IPI00219395	Non-Nucleolar	53.3463
IPI00219396	Non-Nucleolar	53.3463
IPI00219397	Non-Nucleolar	53.3463
IPI00219398	Non-Nucleolar	302.746
IPI00012829	Non-Nucleolar	1.79072
IPI00009997	Non-Nucleolar	118099
IPI00021900	Non-Nucleolar	101.134
IPI00012842	Non-Nucleolar	210214
IPI00003562	Non-Nucleolar	93.2096
IPI00418328	Non-Nucleolar	3.28749
IPI00552369	Non-Nucleolar	4.9242
IPI00012851	Non-Nucleolar	2495.8
IPI00012853	Non-Nucleolar	147.147
IPI00216585	Non-Nucleolar	2.0146
IPI00012856	Non-Nucleolar	15.0823
IPI00012857	Non-Nucleolar	32807.3
IPI00012858	Non-Nucleolar	490.241
IPI00217647	Non-Nucleolar	234.225
IPI00217648	Non-Nucleolar	236.747
IPI00328286	Non-Nucleolar	236.747
IPI00217649	Non-Nucleolar	405.924
IPI00217650	Non-Nucleolar	5213.42
IPI00006803	Non-Nucleolar	12616.2
IPI00012869	Non-Nucleolar	38.9992
IPI00218149	Non-Nucleolar	3.86697
IPI00023073	Nucleolar-Nucleoplasmic	11.1415
IPI00306229	Non-Nucleolar	69.4373
IPI00012880	Non-Nucleolar	2515.47
IPI00221119	Non-Nucleolar	21276.5
IPI00221120	Non-Nucleolar	2515.47
IPI00414984	Non-Nucleolar	445.401
IPI00307531	Non-Nucleolar	4347.73
IPI00221341	Non-Nucleolar	45.5038
IPI00009089	Non-Nucleolar	7.49415
IPI00012888	Non-Nucleolar	1107.17
IPI00012893	Non-Nucleolar	74.1323
IPI00219126	Non-Nucleolar	270.379
IPI00219127	Non-Nucleolar	2.93764
IPI00151036	Non-Nucleolar	2420.07
IPI00012895	Non-Nucleolar	106.708
IPI00221392	Non-Nucleolar	13211.2
IPI00306265	Non-Nucleolar	80.308
IPI00022606	Non-Nucleolar	7.09768
IPI00643697	Non-Nucleolar	8.66504
IPI00306290	Non-Nucleolar	8.82569
IPI00292057	Non-Nucleolar	6.59479
IPI00216544	Non-Nucleolar	96.5441
IPI00007926	Non-Nucleolar	12.8646
IPI00220076	Non-Nucleolar	211.306
IPI00220077	Non-Nucleolar	1.86768
IPI00220078	Non-Nucleolar	24.9822
IPI00013353	Non-Nucleolar	24520.6
IPI00306505	Non-Nucleolar	129.757
IPI00013371	Non-Nucleolar	5049.89
IPI00013373	Non-Nucleolar	255039
IPI00013375	Non-Nucleolar	525845
IPI00013376	Non-Nucleolar	98582.6
IPI00306516	Non-Nucleolar	23.4593
IPI00004324	Non-Nucleolar	12.1771
IPI00013394	Non-Nucleolar	402.854
IPI00004416	Non-Nucleolar	17.169
IPI00220488	Non-Nucleolar	95.2013
IPI00306531	Non-Nucleolar	129.923
IPI00013446	Non-Nucleolar	25583.6
IPI00013449	Non-Nucleolar	50605.7
IPI00002624	Nucleolar-Nucleoplasmic	2.65826
IPI00382756	Non-Nucleolar	2.43904
IPI00022629	Nucleolar-Nucleoplasmic	1.61488
IPI00645623	Nucleolar-Nucleoplasmic	1.17267
IPI00013454	Non-Nucleolar	3.31927
IPI00216532	Non-Nucleolar	1.55465
IPI00013457	Nucleolar-Enriched	22.7472
IPI00219759	Nucleolar-Cytoplasmic	1.0974
IPI00219760	Nucleolar-Enriched	1.09001
IPI00013459	Non-Nucleolar	493.248
IPI00219383	Non-Nucleolar	88.9283
IPI00013461	Non-Nucleolar	623.254
IPI00219381	Non-Nucleolar	8.77936
IPI00014634	Non-Nucleolar	1.7125
IPI00306587	Non-Nucleolar	415.033
IPI00013468	Nucleolar-Nucleoplasmic	18.677
IPI00216620	Non-Nucleolar	620994
IPI00102581	Non-Nucleolar	20.5129
IPI00013808	Non-Nucleolar	18.2156
IPI00013809	Non-Nucleolar	51.3324
IPI00013810	Non-Nucleolar	14.9614
IPI00456055	Non-Nucleolar	437.584
IPI00306869	Non-Nucleolar	84.0161
IPI00013829	Nucleolar-Enriched	12.7941
IPI00013832	Non-Nucleolar	3.05311
IPI00013872	Non-Nucleolar	48929.4
IPI00013883	Non-Nucleolar	13.5857
IPI00170492	Non-Nucleolar	3.22509
IPI00013888	Non-Nucleolar	916.62
IPI00013892	Non-Nucleolar	1.94856
IPI00216718	Nucleolar-Nucleoplasmic	2.27071
IPI00013905	Non-Nucleolar	478.965
IPI00219584	Non-Nucleolar	19.9219
IPI00013916	Non-Nucleolar	7596.82
IPI00013930	Non-Nucleolar	16136.6
IPI00013940	Non-Nucleolar	394.632
IPI00178631	Non-Nucleolar	159.239
IPI00013946	Non-Nucleolar	229.893
IPI00013947	Non-Nucleolar	33420.3
IPI00013948	Non-Nucleolar	2.48226
IPI00013949	Non-Nucleolar	212.521
IPI00216886	Non-Nucleolar	1.17237
IPI00383552	Nucleolar-Cytoplasmic	1.017
IPI00220797	Nucleolar-Enriched	7.36077
IPI00013957	Non-Nucleolar	1178.57
IPI00306960	Non-Nucleolar	1.37287
IPI00182655	Non-Nucleolar	4.93021
IPI00013978	Non-Nucleolar	1.44596
IPI00376344	Nucleolar-Enriched	1.20196
IPI00414980	Non-Nucleolar	12.0624
IPI00014437	Non-Nucleolar	17.6763
IPI00646917	Nucleolar-Enriched	18.592
IPI00005724	Non-Nucleolar	635.772
IPI00014456	Non-Nucleolar	619.174
IPI00217862	Nucleolar-Enriched	41.6395
IPI00014458	Non-Nucleolar	1013.76
IPI00014472	Non-Nucleolar	8.47492
IPI00216586	Non-Nucleolar	13.6973
IPI00014474	Nucleolar-Cytoplasmic	2.74994
IPI00021554	Non-Nucleolar	2211.4
IPI00014479	Non-Nucleolar	302950
IPI00217409	Non-Nucleolar	19501.4
IPI00171928	Non-Nucleolar	6769.52
IPI00307325	Non-Nucleolar	3.6277
IPI00014491	Nucleolar-Enriched	2.83173
IPI00304417	Non-Nucleolar	4.1716
IPI00304419	Nucleolar-Enriched	1.51132
IPI00045396	Non-Nucleolar	1316.4
IPI00306046	Non-Nucleolar	684.11
IPI00399105	Non-Nucleolar	73.1855
IPI00479667	Non-Nucleolar	2412.78
IPI00182938	Non-Nucleolar	492.166
IPI00025204	Non-Nucleolar	71290.7
IPI00014561	Non-Nucleolar	223029
IPI00014590	Non-Nucleolar	2509.93
IPI00413475	Non-Nucleolar	97473.2
IPI00439344	Non-Nucleolar	188700
IPI00179757	Non-Nucleolar	35.1489
IPI00018381	Non-Nucleolar	3007.23
IPI00718863	Non-Nucleolar	148.706
IPI00015129	Non-Nucleolar	2.93551
IPI00015130	Non-Nucleolar	435.491
IPI00307816	Non-Nucleolar	5291.68
IPI00015135	Non-Nucleolar	2741.69
IPI00015143	Nucleolar-Enriched	1.07022
IPI00015144	Non-Nucleolar	890.464
IPI00384633	Non-Nucleolar	3520.41
IPI00004653	Non-Nucleolar	7069.23
IPI00021119	Non-Nucleolar	145419
IPI00015149	Non-Nucleolar	3.21968
IPI00220063	Nucleolar-Cytoplasmic	1.39446
IPI00015159	Non-Nucleolar	126785
IPI00015161	Non-Nucleolar	58.0468
IPI00015163	Non-Nucleolar	59516.5
IPI00015164	Non-Nucleolar	3.81095
IPI00288889	Non-Nucleolar	10.5042
IPI00411291	Non-Nucleolar	166.769
IPI00006715	Nucleolar-Nucleoplasmic	2.95007
IPI00105407	Non-Nucleolar	20.4261
IPI00028376	Non-Nucleolar	113.81
IPI00028377	Non-Nucleolar	5.77843
IPI00028378	Nucleolar-Cytoplasmic	1.54919
IPI00220969	Nucleolar-Enriched	1.22049
IPI00028382	Non-Nucleolar	598.404
IPI00552073	Nucleolar-Enriched	284.356
IPI00028412	Non-Nucleolar	29.418
IPI00028414	Non-Nucleolar	1.15303
IPI00003542	Non-Nucleolar	99773.6
IPI00329075	Nucleolar-Nucleoplasmic	2.31571
IPI00472031	Non-Nucleolar	2.42735
IPI00028643	Non-Nucleolar	1.22176
IPI00028641	Nucleolar-Cytoplasmic	2.89302
IPI00028444	Non-Nucleolar	789.111
IPI00028448	Non-Nucleolar	52112.1
IPI00028449	Non-Nucleolar	43.8324
IPI00297191	Nucleolar-Nucleoplasmic	35.0081
IPI00001893	Non-Nucleolar	5.28514
IPI00215946	Nucleolar-Cytoplasmic	1.76866
IPI00289870	Non-Nucleolar	1.00618
IPI00028451	Non-Nucleolar	50.6461
IPI00003168	Non-Nucleolar	25.516
IPI00028483	Non-Nucleolar	327.761
IPI00385645	Non-Nucleolar	1.61444
IPI00028484	Non-Nucleolar	809.942
IPI00219892	Non-Nucleolar	197.219
IPI00005254	Non-Nucleolar	4.90456
IPI00332282	Nucleolar-Enriched	1.09001
IPI00470427	Non-Nucleolar	105.049
IPI00470428	Non-Nucleolar	1.74557
IPI00470429	Non-Nucleolar	3.25601
IPI00028509	Non-Nucleolar	130.005
IPI00297211	Nucleolar-Enriched	75.7217
IPI00028513	Non-Nucleolar	6798.95
IPI00028516	Non-Nucleolar	34.0524
IPI00455187	Non-Nucleolar	2.32928
IPI00028518	Non-Nucleolar	12.2347
IPI00028561	Non-Nucleolar	3.79028
IPI00028566	Non-Nucleolar	3.9676
IPI00386903	Non-Nucleolar	1.30806
IPI00297254	Non-Nucleolar	53.9401
IPI00171712	Nucleolar-Enriched	6.75115
IPI00297257	Non-Nucleolar	1815.68
IPI00028588	Non-Nucleolar	4.9933
IPI00027967	Non-Nucleolar	1.92034
IPI00028932	Non-Nucleolar	20145.4
IPI00006014	Nucleolar-Nucleoplasmic	1.28205
IPI00384358	Non-Nucleolar	2.5935
IPI00607758	Non-Nucleolar	1.81175
IPI00297574	Non-Nucleolar	22.7067
IPI00006721	Non-Nucleolar	23.6163
IPI00654559	Non-Nucleolar	5.48144
IPI00028954	Nucleolar-Nucleoplasmic	1.66014
IPI00028973	Non-Nucleolar	411.505
IPI00021477	Non-Nucleolar	437.584
IPI00029009	Non-Nucleolar	608.223
IPI00411763	Non-Nucleolar	12.5301
IPI00397383	Nucleolar-Nucleoplasmic	1.20866
IPI00456631	Nucleolar-Enriched	2.20257
IPI00217540	Non-Nucleolar	38.4194
IPI00218597	Non-Nucleolar	254.915
IPI00413953	Non-Nucleolar	254.915
IPI00396198	Non-Nucleolar	12794.8
IPI00297617	Non-Nucleolar	634102
IPI00020228	Non-Nucleolar	36.6757
IPI00029073	Non-Nucleolar	1954.66
IPI00029074	Non-Nucleolar	3591.16
IPI00029091	Non-Nucleolar	1.59019
IPI00099615	Non-Nucleolar	1.02575
IPI00550468	Non-Nucleolar	29.7473
IPI00029127	Non-Nucleolar	154213
IPI00297677	Non-Nucleolar	1025.9
IPI00029148	Non-Nucleolar	2323.32
IPI00029535	Non-Nucleolar	14930.5
IPI00029538	Non-Nucleolar	276469
IPI00029569	Non-Nucleolar	18911.2
IPI00237913	Non-Nucleolar	304.771
IPI00216974	Non-Nucleolar	6789.38
IPI00029620	Non-Nucleolar	14930.5
IPI00298057	Non-Nucleolar	1600.21
IPI00029656	Non-Nucleolar	18.4081
IPI00218265	Non-Nucleolar	17.3283
IPI00027381	Non-Nucleolar	247.149
IPI00029693	Non-Nucleolar	405.966
IPI00375877	Non-Nucleolar	30608.4
IPI00218781	Non-Nucleolar	367.342
IPI00029700	Nucleolar-Cytoplasmic	2.93558
IPI00219339	Non-Nucleolar	18441.2
IPI00009145	Non-Nucleolar	888.941
IPI00005607	Non-Nucleolar	145.989
IPI00644682	Non-Nucleolar	2.60874
IPI00719605	Non-Nucleolar	6.44356
IPI00019017	Non-Nucleolar	72784.5
IPI00029716	Non-Nucleolar	24.1821
IPI00029724	Non-Nucleolar	94.8731
IPI00024811	Non-Nucleolar	19349.9
IPI00029737	Non-Nucleolar	26.3569
IPI00219897	Non-Nucleolar	16.7429
IPI00160130	Non-Nucleolar	43947.9
IPI00022602	Nucleolar-Cytoplasmic	2.88037
IPI00178839	Non-Nucleolar	880.612
IPI00472109	Non-Nucleolar	289898
IPI00219898	Non-Nucleolar	4281.58
IPI00030099	Non-Nucleolar	38454.8
IPI00419847	Non-Nucleolar	363.237
IPI00472540	Non-Nucleolar	25.5588
IPI00018140	Nucleolar-Enriched	3.66969
IPI00402182	Nucleolar-Enriched	2.85924
IPI00402183	Nucleolar-Enriched	2.85924
IPI00402184	Nucleolar-Enriched	2.85924
IPI00402185	Nucleolar-Enriched	1.80026
IPI00030106	Non-Nucleolar	38872.4
IPI00026307	Nucleolar-Enriched	6.37711
IPI00030128	Non-Nucleolar	427.632
IPI00021476	Nucleolar-Cytoplasmic	1.14413
IPI00514622	Non-Nucleolar	47.4648
IPI00301618	Nucleolar-Enriched	27.7568
IPI00377155	Nucleolar-Cytoplasmic	2.15572
IPI00030204	Non-Nucleolar	57.9736
IPI00030207	Non-Nucleolar	4.57493
IPI00030209	Non-Nucleolar	17.0358
IPI00030223	Non-Nucleolar	9.12689
IPI00030247	Non-Nucleolar	1.74389
IPI00298476	Non-Nucleolar	12.3488
IPI00141933	Nucleolar-Nucleoplasmic	3.35059
IPI00030255	Non-Nucleolar	978.114
IPI00030285	Non-Nucleolar	40559.5
IPI00030313	Nucleolar-Nucleoplasmic	4.49298
IPI00217564	Nucleolar-Nucleoplasmic	1.28799
IPI00298490	Non-Nucleolar	3.67702
IPI00298758	Non-Nucleolar	3004.01
IPI00019006	Non-Nucleolar	2076.17
IPI00445716	Non-Nucleolar	60108.8
IPI00445717	Non-Nucleolar	553.756
IPI00030876	Nucleolar-Enriched	3.52324
IPI00030936	Non-Nucleolar	4835.71
IPI00030938	Non-Nucleolar	4912.43
IPI00030941	Non-Nucleolar	8890.86
IPI00006612	Non-Nucleolar	277.676
IPI00157734	Non-Nucleolar	6.37586
IPI00219954	Non-Nucleolar	3.64239
IPI00426542	Non-Nucleolar	11014.3
IPI00030976	Non-Nucleolar	2.25942
IPI00182447	Non-Nucleolar	59.0374
IPI00218161	Non-Nucleolar	213.524
IPI00218162	Non-Nucleolar	3.91569
IPI00030986	Non-Nucleolar	134.891
IPI00220297	Non-Nucleolar	1.82239
IPI00220363	Non-Nucleolar	46.0843
IPI00303882	Non-Nucleolar	3.7305
IPI00171614	Non-Nucleolar	1537.05
IPI00003647	Non-Nucleolar	3.76594
IPI00107483	Non-Nucleolar	3.85586
IPI00654688	Non-Nucleolar	3.25877
IPI00248651	Nucleolar-Enriched	2.16327
IPI00031016	Nucleolar-Cytoplasmic	6.3083
IPI00031018	Non-Nucleolar	3.76897
IPI00031019	Non-Nucleolar	9799.3
IPI00401321	Non-Nucleolar	2.91536
IPI00031032	Non-Nucleolar	16.7078
IPI00031033	Non-Nucleolar	294231
IPI00220987	Non-Nucleolar	1024.45
IPI00031421	Non-Nucleolar	16536.7
IPI00024278	Non-Nucleolar	3130.48
IPI00216251	Non-Nucleolar	23959.2
IPI00299066	Non-Nucleolar	40.8798
IPI00182540	Non-Nucleolar	1.95334
IPI00219725	Non-Nucleolar	1.95334
IPI00219726	Non-Nucleolar	1.95334
IPI00219727	Non-Nucleolar	25.9382
IPI00219728	Non-Nucleolar	1.95334
IPI00219730	Non-Nucleolar	25.9382
IPI00219731	Non-Nucleolar	1.95334
IPI00219732	Non-Nucleolar	1.95334
IPI00219733	Non-Nucleolar	1.95334
IPI00219734	Non-Nucleolar	1.95334
IPI00219735	Non-Nucleolar	1.95334
IPI00182469	Non-Nucleolar	19.1126
IPI00219737	Non-Nucleolar	25.9382
IPI00219738	Non-Nucleolar	1.95334
IPI00219739	Non-Nucleolar	25.9382
IPI00219741	Non-Nucleolar	1.95334
IPI00219742	Non-Nucleolar	1.95334
IPI00219743	Non-Nucleolar	1.81175
IPI00219744	Non-Nucleolar	1.81175
IPI00219745	Non-Nucleolar	1.81175
IPI00219746	Non-Nucleolar	31.4255
IPI00219747	Non-Nucleolar	1.81175
IPI00219868	Non-Nucleolar	25.9382
IPI00219748	Non-Nucleolar	31.4255
IPI00219749	Non-Nucleolar	1.81175
IPI00219750	Non-Nucleolar	1.81175
IPI00219869	Non-Nucleolar	25.9382
IPI00219870	Non-Nucleolar	1.95334
IPI00219872	Non-Nucleolar	25.9382
IPI00219873	Non-Nucleolar	1.95334
IPI00219875	Non-Nucleolar	1.95334
IPI00006195	Non-Nucleolar	5606.14
IPI00216460	Non-Nucleolar	269.345
IPI00031458	Non-Nucleolar	10324
IPI00026976	Non-Nucleolar	15.9468
IPI00103560	Non-Nucleolar	53.0653
IPI00026977	Non-Nucleolar	1.37055
IPI00299085	Non-Nucleolar	1417.94
IPI00031476	Non-Nucleolar	767.387
IPI00220207	Non-Nucleolar	9277.72
IPI00375455	Non-Nucleolar	1.14174
IPI00220209	Non-Nucleolar	2.28111
IPI00031489	Non-Nucleolar	2.23232
IPI00031506	Non-Nucleolar	3993.62
IPI00299095	Non-Nucleolar	32.0761
IPI00031548	Non-Nucleolar	157.239
IPI00031551	Non-Nucleolar	231.73
IPI00003591	Non-Nucleolar	56.6882
IPI00219303	Non-Nucleolar	495.324
IPI00022018	Non-Nucleolar	25.7824
IPI00012190	Non-Nucleolar	2402.6
IPI00031631	Non-Nucleolar	451261
IPI00005050	Non-Nucleolar	129.055
IPI00032197	Non-Nucleolar	101.636
IPI00032223	Non-Nucleolar	109.235
IPI00032226	Non-Nucleolar	13.1547
IPI00027569	Nucleolar-Enriched	1.21996
IPI00419833	Nucleolar-Nucleoplasmic	121.485
IPI00305589	Non-Nucleolar	3.66411
IPI00220808	Non-Nucleolar	19.6371
IPI00022265	Non-Nucleolar	5.49883
IPI00024698	Nucleolar-Enriched	3.01861
IPI00654712	Non-Nucleolar	2.086
IPI00654698	Non-Nucleolar	3.6429
IPI00030216	Nucleolar-Cytoplasmic	1.017
IPI00386483	Non-Nucleolar	5.66993
IPI00607824	Non-Nucleolar	1.43756
IPI00386509	Non-Nucleolar	5.97371
IPI00607789	Non-Nucleolar	4.68151
IPI00654565	Non-Nucleolar	2.81731
IPI00299244	Non-Nucleolar	56.8232
IPI00219833	Non-Nucleolar	3013.1
IPI00026994	Non-Nucleolar	183018
IPI00221394	Nucleolar-Enriched	422.708
IPI00299254	Nucleolar-Enriched	2.45878
IPI00029647	Non-Nucleolar	18155.5
IPI00607858	Non-Nucleolar	393.28
IPI00216089	Non-Nucleolar	30.4553
IPI00021570	Nucleolar-Cytoplasmic	1.4043
IPI00006362	Nucleolar-Enriched	2.60626
IPI00032401	Non-Nucleolar	9.28518
IPI00216635	Non-Nucleolar	4.28785
IPI00216636	Non-Nucleolar	7.7824
IPI00216637	Non-Nucleolar	17.5967
IPI00216639	Non-Nucleolar	30.2894
IPI00032404	Non-Nucleolar	71216.3
IPI00032405	Non-Nucleolar	470480
IPI00032406	Non-Nucleolar	7.15987
IPI00440727	Nucleolar-Enriched	6.27113
IPI00440728	Nucleolar-Enriched	7.59905
IPI00554634	Non-Nucleolar	302.746
IPI00034319	Non-Nucleolar	187.319
IPI00554556	Non-Nucleolar	18757.4
IPI00001762	Non-Nucleolar	830.889
IPI00032420	Non-Nucleolar	182761
IPI00299297	Non-Nucleolar	102699
IPI00032425	Non-Nucleolar	182761
IPI00295006	Non-Nucleolar	3.52598
IPI00218369	Non-Nucleolar	28.4417
IPI00017670	Non-Nucleolar	1668.87
IPI00218132	Non-Nucleolar	12.8546
IPI00033031	Non-Nucleolar	14713.3
IPI00386793	Non-Nucleolar	80.0637
IPI00000013	Non-Nucleolar	23505.7
IPI00004712	Non-Nucleolar	6.02679
IPI00000051	Non-Nucleolar	9.85649
IPI00000058	Non-Nucleolar	233805
IPI00000077	Nucleolar-Enriched	2.22095
IPI00644266	Non-Nucleolar	24130.6
IPI00299463	Nucleolar-Nucleoplasmic	253.787
IPI00105916	Non-Nucleolar	18.2467
IPI00216346	Non-Nucleolar	475.147
IPI00013049	Non-Nucleolar	53392.8
IPI00000087	Non-Nucleolar	51965.7
IPI00219529	Non-Nucleolar	314.719
IPI00219530	Non-Nucleolar	164.977
IPI00000104	Nucleolar-Nucleoplasmic	1.13214
IPI00219610	Nucleolar-Nucleoplasmic	1.69807
IPI00219612	Nucleolar-Nucleoplasmic	3.10685
IPI00009984	Non-Nucleolar	187.319
IPI00375194	Non-Nucleolar	348.141
IPI00376782	Non-Nucleolar	139.341
IPI00376783	Non-Nucleolar	139.341
IPI00009961	Non-Nucleolar	31407.4
IPI00376862	Non-Nucleolar	437.584
IPI00306748	Non-Nucleolar	306.561
IPI00556553	Non-Nucleolar	306.561
IPI00023896	Non-Nucleolar	1.70599
IPI00215772	Non-Nucleolar	145.989
IPI00217203	Non-Nucleolar	2.63961
IPI00217204	Non-Nucleolar	6.44356
IPI00217206	Non-Nucleolar	6.44356
IPI00217209	Non-Nucleolar	6.44356
IPI00217210	Non-Nucleolar	6.44356
IPI00217211	Non-Nucleolar	118.944
IPI00217212	Non-Nucleolar	118.944
IPI00293035	Non-Nucleolar	7.40971
IPI00023897	Non-Nucleolar	20.9096
IPI00644778	Nucleolar-Nucleoplasmic	1.84506
IPI00479125	Non-Nucleolar	293.696
IPI00514825	Non-Nucleolar	2754.56
IPI00023942	Non-Nucleolar	1018.48
IPI00218855	Non-Nucleolar	720.839
IPI00006657	Non-Nucleolar	123.077
IPI00418557	Non-Nucleolar	2828.99
IPI00006130	Non-Nucleolar	532.119
IPI00306835	Non-Nucleolar	34977.1
IPI00000201	Non-Nucleolar	2580.76
IPI00021903	Non-Nucleolar	6485.09
IPI00478084	Non-Nucleolar	410.295
IPI00477723	Non-Nucleolar	1.51631
IPI00299652	Non-Nucleolar	75.9432
IPI00299653	Nucleolar-Enriched	2.27532
IPI00216256	Non-Nucleolar	1.1125
IPI00024012	Non-Nucleolar	192304
IPI00296434	Non-Nucleolar	95366.9
IPI00409702	Non-Nucleolar	1059.61
IPI00017640	Non-Nucleolar	61.5935
IPI00409709	Non-Nucleolar	7.28205
IPI00409710	Non-Nucleolar	265.032
IPI00306851	Non-Nucleolar	189934
IPI00024357	Non-Nucleolar	918.037
IPI00293889	Non-Nucleolar	90382.7
IPI00024368	Non-Nucleolar	3854.51
IPI00220239	Non-Nucleolar	53.7031
IPI00514458	Non-Nucleolar	31.9024
IPI00294959	Non-Nucleolar	1.85626
IPI00294958	Nucleolar-Cytoplasmic	7.5339
IPI00552865	Non-Nucleolar	4.90194
IPI00654766	Non-Nucleolar	4.74378
IPI00165263	Non-Nucleolar	2.72419
IPI00307155	Non-Nucleolar	58.6659
IPI00479746	Non-Nucleolar	4079.45
IPI00427595	Non-Nucleolar	335.011
IPI00607592	Non-Nucleolar	220.875
IPI00006466	Non-Nucleolar	28.9025
IPI00171925	Nucleolar-Enriched	2.91236
IPI00024403	Non-Nucleolar	6.83118
IPI00006610	Non-Nucleolar	40.7864
IPI00005665	Non-Nucleolar	2.5676
IPI00553106	Nucleolar-Nucleoplasmic	1.43522
IPI00514024	Non-Nucleolar	3.14528
IPI00479194	Non-Nucleolar	3.31737
IPI00619975	Non-Nucleolar	2.57118
IPI00619968	Nucleolar-Nucleoplasmic	2.90541
IPI00006080	Non-Nucleolar	3.81478
IPI00219053	Non-Nucleolar	2.36032
IPI00219054	Non-Nucleolar	3.81478
IPI00414888	Non-Nucleolar	2138.6
IPI00398364	Non-Nucleolar	199.995
IPI00024417	Non-Nucleolar	186.257
IPI00162563	Nucleolar-Enriched	9.88987
IPI00658033	Nucleolar-Enriched	1.30059
IPI00377273	Non-Nucleolar	2.28567
IPI00290648	Non-Nucleolar	2.85185
IPI00260388	Non-Nucleolar	1.36179
IPI00328306	Non-Nucleolar	1.78362
IPI00024425	Non-Nucleolar	6266.25
IPI00024426	Non-Nucleolar	7700.48
IPI00374208	Non-Nucleolar	1033.22
IPI00477806	Non-Nucleolar	589.265
IPI00164935	Non-Nucleolar	297.5
IPI00022271	Non-Nucleolar	70.6689
IPI00176920	Non-Nucleolar	190.694
IPI00005666	Non-Nucleolar	4.59493
IPI00307259	Non-Nucleolar	718.172
IPI00401142	Nucleolar-Cytoplasmic	1.78655
IPI00470906	Nucleolar-Nucleoplasmic	1.27196
IPI00375638	Non-Nucleolar	73.6942
IPI00307276	Non-Nucleolar	3821.64
IPI00005015	Non-Nucleolar	14.6795
IPI00186188	Non-Nucleolar	60.1052
IPI00464980	Nucleolar-Enriched	1.21189
IPI00607589	Non-Nucleolar	3.70933
IPI00607724	Non-Nucleolar	4.11984
IPI00006653	Non-Nucleolar	221155
IPI00024523	Nucleolar-Enriched	1.23503
IPI00098523	Non-Nucleolar	8.93794
IPI00021107	Non-Nucleolar	45.2889
IPI00021979	Non-Nucleolar	9394.11
IPI00470631	Non-Nucleolar	1.84521
IPI00385901	Non-Nucleolar	1.89128
IPI00031564	Non-Nucleolar	49.1951
IPI00307805	Non-Nucleolar	1.29288
IPI00024983	Non-Nucleolar	376.838
IPI00216112	Non-Nucleolar	8200.48
IPI00025239	Non-Nucleolar	246.064
IPI00025240	Non-Nucleolar	136373
IPI00556336	Non-Nucleolar	254.915
IPI00025242	Non-Nucleolar	806.753
IPI00025243	Non-Nucleolar	28.1101
IPI00216193	Non-Nucleolar	54.0185
IPI00025244	Non-Nucleolar	15.8842
IPI00290893	Non-Nucleolar	4.9862
IPI00020683	Nucleolar-Enriched	3.8715
IPI00465012	Non-Nucleolar	2.80476
IPI00016077	Non-Nucleolar	180.444
IPI00025255	Non-Nucleolar	207565
IPI00025256	Non-Nucleolar	193322
IPI00025257	Non-Nucleolar	534162
IPI00337325	Non-Nucleolar	1.15878
IPI00385367	Non-Nucleolar	310326
IPI00397579	Nucleolar-Nucleoplasmic	1.7624
IPI00289275	Non-Nucleolar	122.119
IPI00025277	Non-Nucleolar	104
IPI00025278	Non-Nucleolar	234.103
IPI00025279	Nucleolar-Enriched	1.78436
IPI00025280	Nucleolar-Cytoplasmic	1.78029
IPI00025282	Non-Nucleolar	1.44141
IPI00217236	Nucleolar-Enriched	9.31192
IPI00025285	Nucleolar-Enriched	4.34775
IPI00182728	Nucleolar-Enriched	1.03549
IPI00025292	Non-Nucleolar	1672.72
IPI00025295	Non-Nucleolar	737.229
IPI00025297	Non-Nucleolar	92088.9
IPI00215952	Non-Nucleolar	619512
IPI00025308	Non-Nucleolar	454.605
IPI00025310	Non-Nucleolar	32.2046
IPI00025311	Non-Nucleolar	14.9295
IPI00025313	Non-Nucleolar	1402.68
IPI00289328	Nucleolar-Nucleoplasmic	15.0654
IPI00026647	Non-Nucleolar	7.91273
IPI00217075	Nucleolar-Nucleoplasmic	7.87666
IPI00289330	Non-Nucleolar	124.117
IPI00025318	Non-Nucleolar	1.83834
IPI00289334	Non-Nucleolar	2.6125
IPI00382696	Nucleolar-Enriched	1.07417
IPI00382697	Non-Nucleolar	3.70369
IPI00382698	Nucleolar-Cytoplasmic	1.31745
IPI00382699	Nucleolar-Cytoplasmic	1.31745
IPI00382700	Nucleolar-Enriched	1.07417
IPI00289344	Non-Nucleolar	4.77128
IPI00410351	Non-Nucleolar	50.9607
IPI00299667	Non-Nucleolar	312.44
IPI00219648	Non-Nucleolar	197.966
IPI00025344	Non-Nucleolar	2.54328
IPI00025346	Non-Nucleolar	8205.64
IPI00152001	Non-Nucleolar	18.383
IPI00216078	Non-Nucleolar	25.7337
IPI00289357	Non-Nucleolar	918.725
IPI00025353	Non-Nucleolar	41.5347
IPI00021075	Non-Nucleolar	544.862
IPI00479732	Non-Nucleolar	4664.74
IPI00025357	Non-Nucleolar	7501.11
IPI00025366	Non-Nucleolar	5777.59
IPI00006865	Non-Nucleolar	15045.1
IPI00216889	Non-Nucleolar	7652.73
IPI00337385	Nucleolar-Cytoplasmic	1.82944
IPI00337386	Nucleolar-Cytoplasmic	3.87773
IPI00337387	Nucleolar-Cytoplasmic	3.77534
IPI00025683	Nucleolar-Nucleoplasmic	4.2427
IPI00550627	Non-Nucleolar	1.86768
IPI00549229	Nucleolar-Nucleoplasmic	1.35715
IPI00216765	Nucleolar-Nucleoplasmic	1.2578
IPI00332794	Non-Nucleolar	4.25262
IPI00428263	Nucleolar-Cytoplasmic	2.17054
IPI00550248	Nucleolar-Nucleoplasmic	1.52669
IPI00550465	Non-Nucleolar	1.63285
IPI00218214	Non-Nucleolar	2608.77
IPI00025695	Non-Nucleolar	17.163
IPI00021739	Nucleolar-Cytoplasmic	1.0892
IPI00028431	Non-Nucleolar	321.939
IPI00604514	Non-Nucleolar	326.713
IPI00382548	Non-Nucleolar	1443.64
IPI00219503	Non-Nucleolar	2.08989
IPI00025705	Non-Nucleolar	317.415
IPI00025717	Non-Nucleolar	913.904
IPI00411426	Non-Nucleolar	3.63269
IPI00023051	Non-Nucleolar	54981.2
IPI00022438	Non-Nucleolar	98.2132
IPI00219060	Non-Nucleolar	3.41548
IPI00410150	Non-Nucleolar	317.349
IPI00289540	Non-Nucleolar	13177.1
IPI00741527	Non-Nucleolar	317.349
IPI00022019	Non-Nucleolar	44.5671
IPI00013075	Non-Nucleolar	5.4916
IPI00384339	Non-Nucleolar	55.7702
IPI00025748	Non-Nucleolar	14.8611
IPI00015974	Non-Nucleolar	28354.7
IPI00289561	Non-Nucleolar	34875.6
IPI00003847	Non-Nucleolar	94.002
IPI00334983	Non-Nucleolar	3.16745
IPI00220084	Non-Nucleolar	31.621
IPI00220085	Nucleolar-Enriched	1.01831
IPI00220086	Nucleolar-Enriched	1.23374
IPI00021131	Non-Nucleolar	168806
IPI00289578	Non-Nucleolar	28.1332
IPI00028122	Nucleolar-Cytoplasmic	1.3339
IPI00333317	Nucleolar-Enriched	6.8904
IPI00289581	Non-Nucleolar	6.91596
IPI00025792	Non-Nucleolar	1.72509
IPI00303875	Nucleolar-Nucleoplasmic	4.16666
IPI00232571	Non-Nucleolar	105778
IPI00025796	Non-Nucleolar	6.21089
IPI00025812	Non-Nucleolar	260.126
IPI00412643	Nucleolar-Cytoplasmic	3.05908
IPI00386662	Nucleolar-Nucleoplasmic	1.08171
IPI00026309	Non-Nucleolar	5.43034
IPI00026050	Non-Nucleolar	729.612
IPI00026053	Non-Nucleolar	11424.8
IPI00004413	Non-Nucleolar	2139.54
IPI00419263	Non-Nucleolar	1.77948
IPI00220486	Nucleolar-Enriched	43.337
IPI00375534	Nucleolar-Enriched	24.0331
IPI00004325	Non-Nucleolar	6.13155
IPI00410088	Non-Nucleolar	13.5579
IPI00026087	Nucleolar-Nucleoplasmic	50.9185
IPI00026089	Nucleolar-Nucleoplasmic	166.16
IPI00470891	Nucleolar-Cytoplasmic	1.45049
IPI00026889	Non-Nucleolar	127.32
IPI00026957	Nucleolar-Enriched	9.47543
IPI00026126	Non-Nucleolar	170593
IPI00026128	Non-Nucleolar	66.4713
IPI00026136	Non-Nucleolar	1.76752
IPI00021167	Nucleolar-Nucleoplasmic	6.35551
IPI00718940	Non-Nucleolar	34.7803
IPI00719567	Non-Nucleolar	34.7803
IPI00026157	Nucleolar-Nucleoplasmic	123.8
IPI00004477	Non-Nucleolar	25.1196
IPI00335708	Non-Nucleolar	4.20862
IPI00026165	Non-Nucleolar	90382.7
IPI00554717	Non-Nucleolar	256.423
IPI00000203	Non-Nucleolar	12945
IPI00335101	Non-Nucleolar	2.59978
IPI00102495	Non-Nucleolar	4.21908
IPI00289776	Nucleolar-Enriched	2.28103
IPI00607852	Nucleolar-Nucleoplasmic	1.05501
IPI00026214	Non-Nucleolar	95.1778
IPI00021085	Non-Nucleolar	630552
IPI00026492	Non-Nucleolar	3987.53
IPI00220580	Non-Nucleolar	6.09141
IPI00335443	Non-Nucleolar	61.3822
IPI00479375	Non-Nucleolar	13.1547
IPI00479710	Non-Nucleolar	8.38537
IPI00006249	Non-Nucleolar	432.121
IPI00298910	Non-Nucleolar	1.60105
IPI00026496	Nucleolar-Enriched	93.401
IPI00007321	Non-Nucleolar	2.25942
IPI00398727	Non-Nucleolar	2.25942
IPI00604473	Non-Nucleolar	251474
IPI00026512	Non-Nucleolar	12.429
IPI00216548	Non-Nucleolar	11.7048
IPI00004539	Non-Nucleolar	1.02845
IPI00216748	Non-Nucleolar	4.07108
IPI00289912	Non-Nucleolar	1179.06
IPI00021997	Non-Nucleolar	3377.64
IPI00289920	Non-Nucleolar	428974
IPI00021555	Non-Nucleolar	37559.3
IPI00293925	Non-Nucleolar	4555.99
IPI00419744	Non-Nucleolar	31230.8
IPI00294635	Non-Nucleolar	2.02893
IPI00218262	Non-Nucleolar	132.652
IPI00074224	Nucleolar-Cytoplasmic	3.3894
IPI00420014	Nucleolar-Enriched	442.704
IPI00026555	Nucleolar-Enriched	1.05428
IPI00026580	Nucleolar-Nucleoplasmic	1.48697
IPI00221364	Nucleolar-Enriched	1.10342
IPI00023186	Non-Nucleolar	1483.01
IPI00022536	Nucleolar-Nucleoplasmic	1.68753
IPI00479926	Non-Nucleolar	17.6189
IPI00465224	Non-Nucleolar	3414.88
IPI00607829	Non-Nucleolar	6.19758
IPI00220659	Non-Nucleolar	194.865
IPI00550132	Non-Nucleolar	3638.46
IPI00026606	Nucleolar-Enriched	64.2341
IPI00026612	Non-Nucleolar	13.3717
IPI00009992	Non-Nucleolar	7419.95
IPI00004970	Nucleolar-Enriched	5.18427
IPI00026625	Non-Nucleolar	328.066
IPI00376609	Non-Nucleolar	17.3283
IPI00026627	Non-Nucleolar	9.96345
IPI00026800	Non-Nucleolar	42794
IPI00026801	Non-Nucleolar	42625.2
IPI00026802	Non-Nucleolar	50.7273
IPI00411614	Non-Nucleolar	45.3612
IPI00386271	Non-Nucleolar	39.1681
IPI00026843	Non-Nucleolar	917.767
IPI00021552	Non-Nucleolar	48044
IPI00015963	Non-Nucleolar	6153.2
IPI00178146	Non-Nucleolar	2.04771
IPI00291454	Non-Nucleolar	11.3971
IPI00216381	Non-Nucleolar	2.2388
IPI00216382	Non-Nucleolar	11.3971
IPI00216383	Non-Nucleolar	11.3971
IPI00216384	Non-Nucleolar	11.3971
IPI00216386	Non-Nucleolar	4.50489
IPI00301023	Non-Nucleolar	61.4654
IPI00220002	Non-Nucleolar	29.0724
IPI00022577	Non-Nucleolar	425.107
IPI00220135	Non-Nucleolar	425.107
IPI00168884	Non-Nucleolar	17036.2
IPI00026928	Non-Nucleolar	152.739
IPI00290192	Nucleolar-Enriched	17.8049
IPI00005670	Nucleolar-Nucleoplasmic	81.3108
IPI00026932	Non-Nucleolar	4882.14
IPI00304253	Non-Nucleolar	156.204
IPI00220520	Non-Nucleolar	4.76934
IPI00179053	Non-Nucleolar	48.3114
IPI00027142	Nucleolar-Enriched	13.034
IPI00027145	Nucleolar-Enriched	13.3613
IPI00027151	Non-Nucleolar	2.49495
IPI00336044	Non-Nucleolar	1.58084
IPI00221217	Nucleolar-Cytoplasmic	2.29772
IPI00221218	Non-Nucleolar	1.48957
IPI00290460	Nucleolar-Cytoplasmic	41.1034
IPI00290461	Non-Nucleolar	1.08021
IPI00290462	Non-Nucleolar	856.338
IPI00027162	Non-Nucleolar	3384.29
IPI00003565	Non-Nucleolar	1.41502
IPI00027169	Non-Nucleolar	497.425
IPI00027176	Non-Nucleolar	18.5357
IPI00215889	Non-Nucleolar	188.784
IPI00027178	Non-Nucleolar	1259.95
IPI00027180	Non-Nucleolar	5321.32
IPI00027181	Non-Nucleolar	5308.9
IPI00027223	Non-Nucleolar	2.44927
IPI00027228	Non-Nucleolar	63.2125
IPI00027233	Non-Nucleolar	310.215
IPI00027234	Non-Nucleolar	6127.61
IPI00027235	Non-Nucleolar	121.334
IPI00162735	Non-Nucleolar	8391.27
IPI00034181	Non-Nucleolar	53.1405
IPI00218599	Non-Nucleolar	3.702
IPI00290542	Non-Nucleolar	9.71904
IPI00607771	Non-Nucleolar	1.56594
IPI00027239	Non-Nucleolar	4080.57
IPI00218935	Non-Nucleolar	799.296
IPI00218937	Non-Nucleolar	799.296
IPI00290553	Non-Nucleolar	144.674
IPI00027248	Non-Nucleolar	8.58776
IPI00290561	Nucleolar-Enriched	1.18368
IPI00027250	Non-Nucleolar	227164
IPI00015799	Non-Nucleolar	6529.04
IPI00020669	Non-Nucleolar	147134
IPI00006250	Non-Nucleolar	4947.77
IPI00432717	Non-Nucleolar	228.744
IPI00027380	Non-Nucleolar	8.42118
IPI00410084	Nucleolar-Nucleoplasmic	1.45121
IPI00027382	Non-Nucleolar	121.427
IPI00007426	Non-Nucleolar	7083.06
IPI00027385	Non-Nucleolar	2.43904
IPI00216453	Non-Nucleolar	11.2948
IPI00216454	Nucleolar-Enriched	1.06568
IPI00328241	Non-Nucleolar	430.825
IPI00010689	Non-Nucleolar	34.2497
IPI00179265	Nucleolar-Cytoplasmic	1.37537
IPI00020210	Non-Nucleolar	9280.18
IPI00220424	Nucleolar-Nucleoplasmic	59.4684
IPI00005836	Non-Nucleolar	1.49522
IPI00244407	Non-Nucleolar	67.8475
IPI00477352	Non-Nucleolar	62.7351
IPI00025178	Nucleolar-Nucleoplasmic	39.0798
IPI00027014	Non-Nucleolar	3.35923
IPI00013654	Non-Nucleolar	6.7313
IPI00514971	Non-Nucleolar	13.4309
IPI00027416	Non-Nucleolar	144.674
IPI00025176	Nucleolar-Nucleoplasmic	365.263
IPI00395702	Nucleolar-Nucleoplasmic	47.994
IPI00334267	Non-Nucleolar	1.69321
IPI00107491	Nucleolar-Nucleoplasmic	31.1683
IPI00107492	Nucleolar-Nucleoplasmic	1.3718
IPI00290828	Non-Nucleolar	121.983
IPI00290834	Non-Nucleolar	2.57224
IPI00237334	Non-Nucleolar	2.57224
IPI00032864	Non-Nucleolar	1.3736
IPI00307214	Non-Nucleolar	5.00657
IPI00170620	Non-Nucleolar	1.83917
IPI00655952	Non-Nucleolar	3.53895
IPI00027437	Non-Nucleolar	4662.12
IPI00027438	Non-Nucleolar	19.7003
IPI00027439	Non-Nucleolar	68.8507
IPI00479523	Nucleolar-Nucleoplasmic	1.57219
IPI00027448	Nucleolar-Cytoplasmic	2.14176
IPI00290854	Non-Nucleolar	680.85
IPI00552988	Non-Nucleolar	37.3242
IPI00015980	Non-Nucleolar	4.87673
IPI00553004	Non-Nucleolar	3.83718
IPI00027456	Non-Nucleolar	1.51784
IPI00060415	Non-Nucleolar	9.99024
IPI00027457	Non-Nucleolar	1079.88
IPI00027078	Non-Nucleolar	3754.26
IPI00004504	Nucleolar-Nucleoplasmic	4.01455
IPI00008676	Non-Nucleolar	13287
IPI00297629	Non-Nucleolar	246350
IPI00008678	Non-Nucleolar	9143.33
IPI00008552	Non-Nucleolar	98.966
IPI00297632	Non-Nucleolar	3.68371
IPI00008692	Non-Nucleolar	149.884
IPI00329240	Non-Nucleolar	11.7631
IPI00297641	Non-Nucleolar	43.1755
IPI00008708	Nucleolar-Cytoplasmic	236.841
IPI00008711	Non-Nucleolar	149223
IPI00008714	Non-Nucleolar	5767.51
IPI00008728	Non-Nucleolar	1525.84
IPI00006749	Non-Nucleolar	62346.9
IPI00411991	Non-Nucleolar	254.915
IPI00008296	Non-Nucleolar	553.756
IPI00411994	Non-Nucleolar	890.464
IPI00411995	Non-Nucleolar	553.756
IPI00008730	Non-Nucleolar	802.062
IPI00008745	Non-Nucleolar	163.016
IPI00003483	Non-Nucleolar	19.3621
IPI00554624	Non-Nucleolar	35.141
IPI00018314	Non-Nucleolar	606.723
IPI00008780	Non-Nucleolar	182056
IPI00019018	Non-Nucleolar	326.713
IPI00334970	Non-Nucleolar	326.713
IPI00022561	Nucleolar-Enriched	4.74856
IPI00297714	Non-Nucleolar	28.2271
IPI00008791	Non-Nucleolar	89.1557
IPI00294595	Non-Nucleolar	1.14745
IPI00306123	Non-Nucleolar	360.663
IPI00008794	Non-Nucleolar	2.41594
IPI00179341	Non-Nucleolar	3.44371
IPI00218518	Non-Nucleolar	4.73141
IPI00022052	Non-Nucleolar	569907
IPI00025622	Non-Nucleolar	6.64605
IPI00008802	Non-Nucleolar	60.6407
IPI00220880	Non-Nucleolar	4.49467
IPI00220881	Non-Nucleolar	3.87851
IPI00220882	Non-Nucleolar	3.83718
IPI00220883	Non-Nucleolar	4.49467
IPI00220884	Non-Nucleolar	66.5201
IPI00435872	Non-Nucleolar	6166.62
IPI00008806	Non-Nucleolar	3.00976
IPI00418691	Non-Nucleolar	210.564
IPI00384466	Non-Nucleolar	1.97947
IPI00419058	Non-Nucleolar	1.27191
IPI00419057	Non-Nucleolar	1.27191
IPI00419056	Non-Nucleolar	2.89027
IPI00384465	Non-Nucleolar	1.97947
IPI00221058	Nucleolar-Nucleoplasmic	1.05448
IPI00221059	Nucleolar-Enriched	1.03236
IPI00221060	Non-Nucleolar	9.91836
IPI00419063	Nucleolar-Nucleoplasmic	1.05448
IPI00418694	Non-Nucleolar	1.97947
IPI00418692	Non-Nucleolar	13.6205
IPI00384467	Non-Nucleolar	1.97947
IPI00419059	Non-Nucleolar	1.27191
IPI00008809	Non-Nucleolar	119.551
IPI00181929	Non-Nucleolar	33795.2
IPI00218743	Non-Nucleolar	1511.65
IPI00550794	Non-Nucleolar	829.633
IPI00549560	Non-Nucleolar	829.633
IPI00008830	Non-Nucleolar	3.12242
IPI00215888	Nucleolar-Cytoplasmic	3909.92
IPI00008833	Non-Nucleolar	19.6188
IPI00008839	Non-Nucleolar	157517
IPI00009180	Non-Nucleolar	246350
IPI00014911	Non-Nucleolar	681.177
IPI00480087	Non-Nucleolar	218145
IPI00220342	Non-Nucleolar	833.384
IPI00014925	Nucleolar-Nucleoplasmic	319.966
IPI00185769	Nucleolar-Nucleoplasmic	47.3324
IPI00220819	Non-Nucleolar	2.25296
IPI00220820	Non-Nucleolar	1.39397
IPI00419849	Nucleolar-Cytoplasmic	1.29203
IPI00304331	Non-Nucleolar	4634.16
IPI00014934	Non-Nucleolar	19.2264
IPI00015315	Non-Nucleolar	20050.8
IPI00171798	Non-Nucleolar	348.275
IPI00179873	Non-Nucleolar	8787.91
IPI00395685	Non-Nucleolar	86591.7
IPI00219130	Non-Nucleolar	249.271
IPI00182438	Non-Nucleolar	19272.7
IPI00304379	Nucleolar-Enriched	2.06628
IPI00216805	Non-Nucleolar	1.60187
IPI00169288	Non-Nucleolar	90.0192
IPI00007776	Non-Nucleolar	98.1659
IPI00015538	Non-Nucleolar	80.847
IPI00216159	Non-Nucleolar	210.564
IPI00015558	Non-Nucleolar	222.441
IPI00013043	Non-Nucleolar	34.1796
IPI00181743	Non-Nucleolar	5741.07
IPI00006288	Non-Nucleolar	4647.3
IPI00335003	Non-Nucleolar	1195.57
IPI00220114	Non-Nucleolar	1195.57
IPI00032281	Non-Nucleolar	5.44842
IPI00015568	Non-Nucleolar	1757.12
IPI00186385	Non-Nucleolar	5308.9
IPI00293928	Nucleolar-Cytoplasmic	1.63338
IPI00015602	Non-Nucleolar	20.2489
IPI00005651	Non-Nucleolar	1444.6
IPI00329719	Non-Nucleolar	16.7429
IPI00412487	Non-Nucleolar	1.97947
IPI00015631	Non-Nucleolar	1.4064
IPI00293251	Nucleolar-Nucleoplasmic	10.5836
IPI00654639	Nucleolar-Nucleoplasmic	726.538
IPI00006586	Non-Nucleolar	2.5878
IPI00001317	Non-Nucleolar	208.59
IPI00241886	Non-Nucleolar	25.2089
IPI00183018	Non-Nucleolar	14.2884
IPI00513705	Non-Nucleolar	355.537
IPI00655890	Non-Nucleolar	239.017
IPI00655858	Non-Nucleolar	239.017
IPI00477942	Non-Nucleolar	274.856
IPI00656129	Non-Nucleolar	239.017
IPI00443574	Non-Nucleolar	10600.1
IPI00394655	Non-Nucleolar	274.856
IPI00655702	Non-Nucleolar	355.537
IPI00513695	Non-Nucleolar	239.017
IPI00384998	Non-Nucleolar	239.017
IPI00477765	Non-Nucleolar	239.017
IPI00470575	Non-Nucleolar	355.537
IPI00006651	Non-Nucleolar	14.5361
IPI00333063	Non-Nucleolar	9976.61
IPI00454969	Non-Nucleolar	25.1979
IPI00304817	Non-Nucleolar	11.1058
IPI00642423	Non-Nucleolar	3.89283
IPI00472152	Non-Nucleolar	2.18294
IPI00478892	Non-Nucleolar	14702.9
IPI00335367	Non-Nucleolar	3.20468
IPI00306682	Non-Nucleolar	1.68093
IPI00409738	Non-Nucleolar	31.2206
IPI00016346	Nucleolar-Nucleoplasmic	3.2935
IPI00026942	Non-Nucleolar	26.3569
IPI00386655	Non-Nucleolar	10733.5
IPI00384365	Non-Nucleolar	272.246
IPI00305068	Nucleolar-Nucleoplasmic	8.72575
IPI00016353	Non-Nucleolar	62.0687
IPI00183445	Non-Nucleolar	57869.3
IPI00410210	Non-Nucleolar	9521.05
IPI00217710	Nucleolar-Nucleoplasmic	2.10082
IPI00218771	Non-Nucleolar	9.04619
IPI00218772	Non-Nucleolar	8.19638
IPI00001952	Non-Nucleolar	218145
IPI00165249	Non-Nucleolar	24.6726
IPI00433284	Non-Nucleolar	39574.7
IPI00289159	Non-Nucleolar	27201.9
IPI00215685	Non-Nucleolar	4392.7
IPI00215687	Non-Nucleolar	159.071
IPI00014220	Non-Nucleolar	3.13688
IPI00440233	Non-Nucleolar	3.1834
IPI00185892	Non-Nucleolar	12.9995
IPI00477229	Non-Nucleolar	2.47482
IPI00478204	Non-Nucleolar	1.39067
IPI00478567	Non-Nucleolar	256.717
IPI00016467	Non-Nucleolar	40955.6
IPI00007269	Non-Nucleolar	24.0772
IPI00025647	Non-Nucleolar	54.2843
IPI00069507	Non-Nucleolar	6.41789
IPI00013205	Non-Nucleolar	1.61047
IPI00016553	Non-Nucleolar	28601.5
IPI00220023	Non-Nucleolar	1664.2
IPI00022274	Non-Nucleolar	3.20468
IPI00217629	Non-Nucleolar	3.48762
IPI00479795	Non-Nucleolar	3.45046
IPI00016619	Non-Nucleolar	133.453
IPI00479325	Non-Nucleolar	9.116
IPI00413959	Non-Nucleolar	8351.88
IPI00016653	Nucleolar-Nucleoplasmic	1.47077
IPI00555975	Non-Nucleolar	15.8071
IPI00244720	Nucleolar-Nucleoplasmic	1.52669
IPI00607660	Non-Nucleolar	11.6836
IPI00455852	Non-Nucleolar	45.8125
IPI00386386	Nucleolar-Nucleoplasmic	1.08171
IPI00016679	Non-Nucleolar	90603
IPI00016680	Non-Nucleolar	69.8339
IPI00220989	Non-Nucleolar	1.51186
IPI00028203	Non-Nucleolar	157517
IPI00375263	Non-Nucleolar	1748.52
IPI00419364	Non-Nucleolar	13287
IPI00028213	Non-Nucleolar	20.0865
IPI00028233	Non-Nucleolar	4233.92
IPI00293451	Non-Nucleolar	403.93
IPI00028239	Non-Nucleolar	4.1699
IPI00002919	Non-Nucleolar	11.8267
IPI00215966	Nucleolar-Enriched	133.815
IPI00028266	Nucleolar-Nucleoplasmic	2.1362
IPI00028268	Non-Nucleolar	4683.06
IPI00026320	Non-Nucleolar	37.6843
IPI00293487	Non-Nucleolar	24.8344
IPI00431401	Non-Nucleolar	3.11003
IPI00431402	Non-Nucleolar	1.09801
IPI00028290	Non-Nucleolar	110.178
IPI00418238	Non-Nucleolar	5.734
IPI00418239	Non-Nucleolar	1.43756
IPI00026941	Non-Nucleolar	13695.5
IPI00028339	Non-Nucleolar	657.908
IPI00181702	Nucleolar-Cytoplasmic	2.1051
IPI00397794	Nucleolar-Enriched	1.43039
IPI00028828	Nucleolar-Enriched	1.13491
IPI00472538	Non-Nucleolar	341.791
IPI00003501	Non-Nucleolar	271876
IPI00219385	Non-Nucleolar	133.772
IPI00013031	Non-Nucleolar	202.961
IPI00021380	Non-Nucleolar	16.9906
IPI00006254	Non-Nucleolar	6.00064
IPI00397514	Non-Nucleolar	1.69155
IPI00397515	Nucleolar-Enriched	2.42891
IPI00293721	Non-Nucleolar	2571.16
IPI00005715	Non-Nucleolar	21.7047
IPI00555735	Non-Nucleolar	1.88231
IPI00655534	Non-Nucleolar	13.1547
IPI00028862	Non-Nucleolar	1399.76
IPI00028864	Non-Nucleolar	2677.73
IPI00293723	Non-Nucleolar	253443
IPI00296374	Non-Nucleolar	13003.6
IPI00293735	Non-Nucleolar	39.2845
IPI00026669	Non-Nucleolar	1332.63
IPI00027253	Non-Nucleolar	2.42947
IPI00028881	Non-Nucleolar	190.367
IPI00220059	Non-Nucleolar	1080.37
IPI00028883	Non-Nucleolar	1649.84
IPI00028902	Non-Nucleolar	30.009
IPI00028904	Non-Nucleolar	8309.45
IPI00028915	Non-Nucleolar	754.447
IPI00288892	Non-Nucleolar	77.1058
IPI00452731	Non-Nucleolar	34.1174
IPI00293756	Non-Nucleolar	8130.83
IPI00293757	Non-Nucleolar	26374
IPI00470749	Non-Nucleolar	54.1346
IPI00028937	Non-Nucleolar	115.908
IPI00008586	Non-Nucleolar	1731.57
IPI00651663	Non-Nucleolar	120974
IPI00651705	Non-Nucleolar	3296.33
IPI00028946	Non-Nucleolar	39441.7
IPI00296591	Non-Nucleolar	6.42376
IPI00014593	Nucleolar-Nucleoplasmic	1.04815
IPI00658195	Non-Nucleolar	1.31385
IPI00029377	Non-Nucleolar	25.5266
IPI00017592	Non-Nucleolar	115.654
IPI00001895	Non-Nucleolar	1903.64
IPI00374110	Non-Nucleolar	141340
IPI00397379	Non-Nucleolar	6.0213
IPI00397380	Non-Nucleolar	247.431
IPI00397381	Non-Nucleolar	3.20468
IPI00397382	Non-Nucleolar	5.44842
IPI00022538	Non-Nucleolar	22391.2
IPI00029397	Non-Nucleolar	1058.95
IPI00029400	Nucleolar-Enriched	19.4698
IPI00219866	Nucleolar-Cytoplasmic	3.77534
IPI00029403	Non-Nucleolar	25.9731
IPI00029411	Non-Nucleolar	18597.1
IPI00029412	Non-Nucleolar	444390
IPI00294008	Nucleolar-Nucleoplasmic	7.03847
IPI00029422	Non-Nucleolar	158.921
IPI00302796	Non-Nucleolar	1.11657
IPI00335164	Non-Nucleolar	47.2335
IPI00157607	Non-Nucleolar	353.957
IPI00006231	Non-Nucleolar	241702
IPI00018233	Non-Nucleolar	1132.51
IPI00178150	Nucleolar-Nucleoplasmic	2.79851
IPI00556059	Nucleolar-Nucleoplasmic	1.56211
IPI00426727	Nucleolar-Cytoplasmic	1.9693
IPI00426728	Nucleolar-Nucleoplasmic	1.18204
IPI00426729	Nucleolar-Nucleoplasmic	1.18204
IPI00029446	Non-Nucleolar	25.4197
IPI00218397	Non-Nucleolar	69.6563
IPI00180764	Non-Nucleolar	499.493
IPI00029455	Non-Nucleolar	412863
IPI00021998	Non-Nucleolar	17031.6
IPI00029458	Non-Nucleolar	606.84
IPI00029460	Non-Nucleolar	246.453
IPI00010162	Non-Nucleolar	388.964
IPI00221084	Non-Nucleolar	580.784
IPI00098591	Non-Nucleolar	273.844
IPI00221201	Non-Nucleolar	3839.51
IPI00029472	Nucleolar-Enriched	1.07254
IPI00218377	Nucleolar-Enriched	1.07254
IPI00294049	Non-Nucleolar	4.05927
IPI00216768	Non-Nucleolar	69.7641
IPI00216767	Non-Nucleolar	4.05927
IPI00337505	Non-Nucleolar	4.05927
IPI00337506	Non-Nucleolar	2.72341
IPI00337507	Non-Nucleolar	4.05927
IPI00021493	Non-Nucleolar	28.1438
IPI00221159	Non-Nucleolar	1.04759
IPI00004310	Non-Nucleolar	241503
IPI00423426	Non-Nucleolar	3.86045
[truncated: 67,968 more rows]
